# Supplementary material for: Global Epidemiological Transition of Atrial Fibrillation/Flutter (1990–2021): Multidimensional Burden Dynamics and Socioeconomic Health Gradients Across 204 Countries and Territories
Source: Rev Cardiovasc Med. 2025 Dec 18;26(12):45091. doi: 10.31083/RCM45091 (PMC12781011; doi:10.31083/RCM45091)
Supplement: Supplementary file 1 [file 2153-8174-26-12-45091-s1.zip]

Archive with 25 entries (24 files):
- Fig. 9 and Supplementary Fig. 4.pdf
- Supplementary Fig. 1.pdf
- Supplementary Fig. 1.tif
- Supplementary Fig. 2.pdf
- Supplementary Fig. 2.tif
- Supplementary Fig. 3/
- Supplementary Fig. 3/FigS3A.pdf
- Supplementary Fig. 3/FigS3B.pdf
- Supplementary Fig. 3/FigS3C.pdf
- Supplementary Material.docx
- Supplementary Material.zip
- Supplementary Table 1.xlsx
- Supplementary Table 10.xlsx
- Supplementary Table 11.xlsx
- Supplementary Table 12.xlsx
- Supplementary Table 13.xlsx
- Supplementary Table 14.xlsx
- Supplementary Table 2.xlsx
- Supplementary Table 3.xlsx
- Supplementary Table 4.xlsx
- Supplementary Table 5.xlsx
- Supplementary Table 6.xlsx
- Supplementary Table 7.xlsx
- Supplementary Table 8.xlsx
- Supplementary Table 9.xlsx
