# Supplementary material for: Global Epidemiological Transition of Atrial Fibrillation/Flutter (1990–2021): Multidimensional Burden Dynamics and Socioeconomic Health Gradients Across 204 Countries and Territories
Source: Rev Cardiovasc Med. 2025 Dec 18;26(12):45091. doi: 10.31083/RCM45091 (PMC12781011; doi:10.31083/RCM45091)
Supplement: Supplementary file 1 [file 2153-8174-26-12-45091-s1.zip › Supplementary Table 1.xlsx]

## Sheet: Sheet1
Location	Prevalence in 1990		Prevalence in 2021		1990-2021 EAPC
	Number(95%UI)	Rate(95%UI)	Number(95%UI)	Rate(95%UI)	EAPC 95%CI
Global	22214495 (17526215,28522555)	616.58 (485.22,795.26)	52552045 (43137876,64963854)	620.51 (511.36,768.88)	-0.01 (-0.04,0.01)
Sex
Males	11492470 (9169280,14778457)	727.79 (578.43,929.67)	27899046 (23026328,34646024)	728.88 (601.91,895.81)	0.05 (0.01,0.08)
Females	10722025 (8387109,13889787)	529.53 (413.11,690.99)	24652999 (20031485,30931399)	529.12 (430.79,663.14)	-0.11 (-0.14,0.07)
SDI region
High SDI	8631675 (6800989,11018130)	766.6 (608.09,974.16)	17401068 (15107026,20202156)	788.35 (690.97,910.9)	0.01 (-0.04,0.06)
High-middle SDI	5443470 (4254251,7001406)	587.77 (464.15,754.8)	11539353 (9330859,14532463)	581.39 (473.47,731.22)	-0.07(-0.11,0.03)
Middle SDI	4673673 (3692430,6104440)	537.07 (422.34,692.7)	14670503 (11595532,19210983)	579.06 (457.58,748.76)	0.27 (0.23,0.3)
Low-middle SDI	2632144 (2062576,3472861)	524.91 (409.36,683.63)	6929826 (5413491,9033562)	546.49 (425.68,711.16)	0.14 (0.13,0.14)
Low SDI	806009 (629010,1060706)	442.34 (345.89,576.61)	1959344 (1535182,2587655)	463.23 (362.02,602.71)	0.16 (0.14,0.17)
GBD region
Andean Latin America	112466 (88857,146494)	599.92 (471.7,773.74)	371258 (290314,478820)	647.36 (505.19,835.55)	0.33 (0.29,0.37)
Australasia	208038 (190582,225387)	885.17 (810.92,960.4)	508534 (400838,650591)	913.63 (725.73,1163.47)	0.2 (0.14,0.25)
Caribbean	168732 (130817,218385)	677.46 (527.46,877.57)	367640 (289060,476682)	678.59 (533.41,881.12)	0 (-0.01,0.01)
Central Asia	222460 (171711,290357)	513.48 (395.59,666.95)	392829 (305783,509896)	536.72 (410.76,698.74)	0.14 (0.13,0.15)
Central Europe	901372 (699705,1154305)	616.69 (478.07,790.3)	1585129 (1281858,1949452)	679 (554.31,827.23)	0.07 (-0.01,0.15)
Central Latin America	524834 (413226,681703)	702.85 (548.24,910.96)	1711299 (1340757,2226156)	707.02 (552.56,921.13)	0.05 (0.04,0.07)
Central Sub-Saharan Africa	73688 (57051,95882)	427.06 (330.92,558.11)	182594 (142529,241993)	424.57 (331.96,559.66)	-0.05(-0.06,0.04)
East Asia	3359584 (2649140,4376801)	462.71 (363.3,601.04)	11215165 (8885909,14572495)	526.44 (420.6,683.56)	0.46 (0.36,0.55)
Eastern Europe	1601348 (1245865,2080668)	584.41 (454.97,753.25)	2327313 (1805306,3029889)	648.92 (507,836.25)	0.39 (0.32,0.47)
Eastern Sub-Saharan Africa	253297 (198232,333959)	407.55 (320.71,534.37)	645690 (507531,839253)	448.76 (354.06,589.55)	0.31 (0.27,0.35)
High_income Asia Pacific	1052102 (825876,1364552)	533.61 (423.32,688.79)	2165450 (1737905,2727227)	465.22 (383.84,577.04)	-0.35(-0.57,0.12)
High_income North America	3293625 (2543345,4240128)	900.45 (701.18,1153.05)	7106415 (6544296,7755026)	1031.17 (952.3,1117.88)	0.45 (0.4,0.51)
North Africa And Middle East	474266 (369341,613686)	345.93 (267.05,451.62)	1417367 (1140557,1788911)	366.92 (291.62,468.4)	0.1(0.07,0.14)
Oceania	12769 (10040,16711)	558.23 (439.17,726.94)	34994 (27519,45179)	578.44 (455.22,750.19)	0.11 (0.09,0.12)
South Asia	2357498 (1827475,3099820)	519.49 (401.88,683.87)	6882583 (5295961,9026139)	530.9 (410.19,696.69)	0.09(0.08,0.1)
Southeast Asia	1377746 (1089207,1799890)	637.21 (502.03,823.86)	3898608 (3091004,5118881)	662.33 (519.61,854.36)	0.15 (0.13,0.16)
Southern Latin America	212016 (165906,278675)	475.26 (372.44,622.31)	348813 (291741,425439)	391.08 (328.22,476.31)	-0.7(-0.89,0.52)
Southern Sub-Saharan Africa	121142 (94906,158838)	510.12 (398.24,662.2)	258590 (201941,342437)	512.78 (398.19,671.03)	-0.01 (-0.02,0)
Tropical Latin America	661730 (521046,861787)	802.54 (631.12,1040.53)	2004719 (1580577,2599905)	794.78 (625.65,1025.18)	-0.07(-0.09,0.06)
Werstern Europe	4930276 (3885223,6301409)	817.69 (649.57,1042.91)	8410140 (7063579,10013004)	844.93 (717.15,992.46)	-0.03 (-0.11,0.05)
Werstern Sub-Saharan Africa	295505 (230745,390715)	393.31 (305.99,515.67)	716915 (561805,945355)	434.84 (339.54,567.05)	0.36 (0.34,0.39)
