# Supplementary material for: Global Epidemiological Transition of Atrial Fibrillation/Flutter (1990–2021): Multidimensional Burden Dynamics and Socioeconomic Health Gradients Across 204 Countries and Territories
Source: Rev Cardiovasc Med. 2025 Dec 18;26(12):45091. doi: 10.31083/RCM45091 (PMC12781011; doi:10.31083/RCM45091)
Supplement: Supplementary file 1 [file 2153-8174-26-12-45091-s1.zip › Supplementary Table 10.xlsx]

## Sheet: Sheet1
Factor	Incidence		Prevalence		Death
	RR(95%CI)	P	RR(95%CI)	P	RR(95%CI)	P
Age(years)
30-34	0.066 (0.065,0.066)	<0.001	0.015 (0.015,0.016)	<0.001	0.022 (0.02,0.024)	<0.001
35-39	0.181 (0.18,0.182)	<0.001	0.093 (0.093,0.094)	<0.001	0.029 (0.027,0.031)	<0.001
40-44	0.311 (0.311,0.312)	<0.001	0.23 (0.23,0.23)	<0.001	0.066 (0.063,0.069)	<0.001
45-49	0.446 (0.445,0.447)	<0.001	0.422 (0.422,0.422)	<0.001	0.142 (0.138,0.147)	<0.001
50-54	0.671 (0.669,0.672)	<0.001	0.668 (0.667,0.668)	<0.001	0.271 (0.264,0.278)	<0.001
55-59	0.959 (0.957,0.961)	<0.001	1.01 (1.009,1.011)	<0.001	0.468 (0.458,0.478)	<0.001
60-64	1.444 (1.442,1.447)	<0.001	1.457 (1.456,1.458)	<0.001	0.735 (0.723,0.748)	<0.001
65-69	2.061 (2.057,2.064)	<0.001	2.102 (2.1,2.103)	<0.001	1.118 (1.102,1.134)	<0.001
70-74	2.561 (2.557,2.566)	<0.001	2.868 (2.867,2.87)	<0.001	2.207 (2.183,2.232)	<0.001
75-79	2.921 (2.915,2.926)	<0.001	3.651 (3.649,3.652)	<0.001	4.065 (4.029,4.102)	<0.001
80-84	2.97 (2.964,2.977)	<0.001	4.327 (4.325,4.33)	<0.001	9.265 (9.19,9.341)	<0.001
85-89	2.691 (2.683,2.698)	<0.001	4.652 (4.649,4.655)	<0.001	16.826 (16.674,16.98)	<0.001
90-94	2.41 (2.401,2.418)	<0.001	4.465 (4.461,4.468)	<0.001	31.653 (31.299,32.01)	<0.001
95+	2.204 (2.191,2.218)	<0.001	3.677 (3.672,3.682)	<0.001	36.381 (35.856,36.914)	<0.001
Period
1992	0.772 (0.77,0.773)	<0.001	0.681 (0.681,0.682)	<0.001	0.576 (0.57,0.582)	<0.001
1997	0.854 (0.853,0.855)	<0.001	0.796 (0.796,0.797)	<0.001	0.721 (0.716,0.726)	<0.001
2002	0.957 (0.955,0.958)	<0.001	0.941 (0.94,0.941)	<0.001	0.895 (0.891,0.899)	<0.001
2007	1.052 (1.05,1.053)	<0.001	1.083 (1.082,1.083)	<0.001	1.108 (1.103,1.113)	<0.001
2012	1.158 (1.157,1.16)	<0.001	1.244 (1.243,1.244)	<0.001	1.39 (1.381,1.399)	<0.001
2017	1.302 (1.3,1.304)	<0.001	1.455 (1.454,1.456)	<0.001	1.745 (1.73,1.761)	<0.001
Birth cohort
1897-1901	2.741 (2.685,2.798)	<0.001	4.242 (4.223,4.261)	<0.001	7.366 (7.162,7.576)	<0.001
1902-1906	2.439 (2.416,2.463)	<0.001	3.483 (3.476,3.49)	<0.001	5.823 (5.712,5.937)	<0.001
1907-1911	2.155 (2.142,2.168)	<0.001	2.921 (2.917,2.925)	<0.001	4.702 (4.63,4.776)	<0.001
1912-1916	1.907 (1.899,1.916)	<0.001	2.472 (2.469,2.474)	<0.001	3.856 (3.806,3.907)	<0.001
1917-1921	1.705 (1.698,1.711)	<0.001	2.079 (2.077,2.081)	<0.001	3.094 (3.058,3.13)	<0.001
1922-1926	1.506 (1.501,1.512)	<0.001	1.785 (1.784,1.787)	<0.001	2.529 (2.501,2.557)	<0.001
1927-1931	1.335 (1.331,1.339)	<0.001	1.52 (1.519,1.522)	<0.001	2.033 (2.009,2.057)	<0.001
1932-1936	1.189 (1.186,1.192)	<0.001	1.296 (1.294,1.297)	<0.001	1.617 (1.595,1.639)	<0.001
1937-1941	1.069 (1.066,1.071)	<0.001	1.123 (1.122,1.124)	<0.001	1.278 (1.257,1.298)	<0.001
1942-1946	0.972 (0.97,0.975)	<0.001	0.975 (0.975,0.976)	<0.001	1.017 (0.998,1.037)	<0.001
1947-1951	0.881 (0.879,0.883)	<0.001	0.848 (0.847,0.849)	<0.001	0.799 (0.782,0.817)	<0.001
1952-1956	0.796 (0.794,0.798)	<0.001	0.737 (0.736,0.737)	<0.001	0.637 (0.62,0.653)	<0.001
1957-1961	0.731 (0.73,0.733)	<0.001	0.644 (0.643,0.645)	<0.001	0.508 (0.493,0.523)	<0.001
1962-1966	0.664 (0.662,0.666)	<0.001	0.558 (0.558,0.559)	<0.001	0.403 (0.389,0.416)	<0.001
1967-1971	0.599 (0.597,0.601)	<0.001	0.481 (0.48,0.481)	<0.001	0.312 (0.3,0.325)	<0.001
1972-1976	0.538 (0.536,0.54)	<0.001	0.409 (0.409,0.41)	<0.001	0.251 (0.239,0.264)	<0.001
1977-1981	0.478 (0.476,0.48)	<0.001	0.347 (0.346,0.348)	<0.001	0.211 (0.196,0.227)	<0.001
1982-1986	0.427 (0.424,0.429)	<0.001	0.297 (0.296,0.298)	<0.001	0.169 (0.152,0.189)	<0.001
1987-1991	0.384 (0.379,0.389)	<0.001	0.257 (0.254,0.259)	<0.001	0.132 (0.109,0.16)	<0.001
