# Supplementary material for: Global Epidemiological Transition of Atrial Fibrillation/Flutter (1990–2021): Multidimensional Burden Dynamics and Socioeconomic Health Gradients Across 204 Countries and Territories
Source: Rev Cardiovasc Med. 2025 Dec 18;26(12):45091. doi: 10.31083/RCM45091 (PMC12781011; doi:10.31083/RCM45091)
Supplement: Supplementary file 1 [file 2153-8174-26-12-45091-s1.zip › Supplementary Table 11.xlsx]

## Sheet: Sheet1
Factor	Incidence				Prevalence				Death
	Male		Female		Male		Female		Male		Female
	RR(95%CI)	P	RR(95%CI)	P	RR(95%CI)	P	RR(95%CI)	P	RR(95%CI)	P	RR(95%CI)	P
Age(years)
30-34	0.07 (0.07,0.071)	<0.001	0.059 (0.058,0.06)	<0.001	0.016 (0.016,0.016)	<0.001	0.014 (0.014,0.014)	<0.001	0.023 (0.021,0.026)	<0.001	0.021 (0.018,0.024)	<0.001
35-39	0.196 (0.195,0.197)	<0.001	0.161 (0.16,0.162)	<0.001	0.097 (0.097,0.098)	<0.001	0.086 (0.086,0.086)	<0.001	0.03 (0.028,0.033)	<0.001	0.027 (0.025,0.03)	<0.001
40-44	0.334 (0.333,0.336)	<0.001	0.281 (0.28,0.283)	<0.001	0.239 (0.239,0.239)	<0.001	0.211 (0.211,0.212)	<0.001	0.07 (0.066,0.074)	<0.001	0.062 (0.058,0.066)	<0.001
45-49	0.476 (0.475,0.478)	<0.001	0.407 (0.405,0.408)	<0.001	0.436 (0.435,0.436)	<0.001	0.392 (0.391,0.393)	<0.001	0.151 (0.145,0.157)	<0.001	0.131 (0.125,0.138)	<0.001
50-54	0.71 (0.708,0.712)	<0.001	0.626 (0.624,0.628)	<0.001	0.686 (0.685,0.687)	<0.001	0.627 (0.626,0.628)	<0.001	0.291 (0.282,0.301)	<0.001	0.247 (0.237,0.257)	<0.001
55-59	1.01 (1.008,1.013)	<0.001	0.909 (0.906,0.912)	<0.001	1.029 (1.028,1.03)	<0.001	0.966 (0.965,0.967)	<0.001	0.488 (0.475,0.502)	<0.001	0.446 (0.432,0.461)	<0.001
60-64	1.476 (1.472,1.48)	<0.001	1.438 (1.434,1.441)	<0.001	1.466 (1.465,1.468)	<0.001	1.428 (1.426,1.429)	<0.001	0.754 (0.737,0.771)	<0.001	0.721 (0.702,0.74)	<0.001
65-69	2.052 (2.047,2.057)	<0.001	2.125 (2.12,2.13)	<0.001	2.07 (2.069,2.072)	<0.001	2.135 (2.133,2.137)	<0.001	1.118 (1.097,1.14)	<0.001	1.13 (1.106,1.155)	<0.001
70-74	2.5 (2.493,2.506)	<0.001	2.708 (2.701,2.714)	<0.001	2.775 (2.773,2.777)	<0.001	3 (2.998,3.003)	<0.001	2.133 (2.102,2.166)	<0.001	2.317 (2.279,2.356)	<0.001
75-79	2.804 (2.796,2.813)	<0.001	3.139 (3.132,3.147)	<0.001	3.487 (3.484,3.489)	<0.001	3.902 (3.899,3.905)	<0.001	3.835 (3.788,3.883)	<0.001	4.357 (4.3,4.416)	<0.001
80-84	2.777 (2.767,2.788)	<0.001	3.256 (3.247,3.265)	<0.001	4.115 (4.112,4.119)	<0.001	4.687 (4.683,4.691)	<0.001	8.68 (8.582,8.779)	<0.001	9.971 (9.851,10.093)	<0.001
85-89	2.425 (2.414,2.437)	<0.001	2.999 (2.99,3.009)	<0.001	4.445 (4.441,4.45)	<0.001	5.071 (5.067,5.076)	<0.001	15.68 (15.483,15.88)	<0.001	18.129 (17.881,18.38)	<0.001
90-94	2.147 (2.133,2.162)	<0.001	2.677 (2.665,2.688)	<0.001	4.336 (4.33,4.342)	<0.001	4.864 (4.859,4.869)	<0.001	29.872 (29.412,30.339)	<0.001	33.819 (33.245,34.404)	<0.001
95+	2.069 (2.045,2.093)	<0.001	2.383 (2.365,2.4)	<0.001	3.729 (3.721,3.738)	<0.001	3.939 (3.932,3.946)	<0.001	34.555 (33.849,35.277)	<0.001	38.735 (37.895,39.594)	<0.001
Period
1992	0.777 (0.775,0.778)	<0.001	0.763 (0.762,0.765)	<0.001	0.681 (0.68,0.681)	<0.001	0.674 (0.674,0.675)	<0.001	0.574 (0.566,0.582)	<0.001	0.577 (0.568,0.586)	<0.001
1997	0.86 (0.858,0.862)	<0.001	0.845 (0.844,0.847)	<0.001	0.795 (0.795,0.796)	<0.001	0.792 (0.791,0.792)	<0.001	0.72 (0.713,0.727)	<0.001	0.722 (0.715,0.729)	<0.001
2002	0.963 (0.962,0.965)	<0.001	0.948 (0.946,0.949)	<0.001	0.943 (0.942,0.943)	<0.001	0.936 (0.936,0.937)	<0.001	0.891 (0.885,0.898)	<0.001	0.897 (0.892,0.902)	<0.001
2007	1.058 (1.056,1.059)	<0.001	1.046 (1.044,1.047)	<0.001	1.089 (1.088,1.089)	<0.001	1.078 (1.078,1.079)	<0.001	1.112 (1.104,1.119)	<0.001	1.105 (1.099,1.111)	<0.001
2012	1.153 (1.151,1.155)	<0.001	1.168 (1.166,1.17)	<0.001	1.245 (1.244,1.246)	<0.001	1.251 (1.251,1.252)	<0.001	1.4 (1.388,1.412)	<0.001	1.384 (1.371,1.397)	<0.001
2017	1.275 (1.272,1.278)	<0.001	1.339 (1.336,1.341)	<0.001	1.446 (1.445,1.446)	<0.001	1.483 (1.482,1.484)	<0.001	1.745 (1.724,1.766)	<0.001	1.75 (1.726,1.775)	<0.001
Birth cohort
1897-1901	2.618 (2.515,2.726)	<0.001	2.929 (2.859,3)	<0.001	3.927 (3.895,3.96)	<0.001	4.638 (4.614,4.663)	<0.001	7.291 (6.955,7.643)	<0.001	7.576 (7.29,7.872)	<0.001
1902-1906	2.351 (2.309,2.393)	<0.001	2.585 (2.556,2.614)	<0.001	3.317 (3.305,3.33)	<0.001	3.738 (3.728,3.748)	<0.001	5.593 (5.433,5.758)	<0.001	6.055 (5.886,6.228)	<0.001
1907-1911	2.054 (2.032,2.077)	<0.001	2.283 (2.267,2.3)	<0.001	2.841 (2.835,2.848)	<0.001	3.092 (3.087,3.098)	<0.001	4.506 (4.406,4.608)	<0.001	4.894 (4.782,5.008)	<0.001
1912-1916	1.813 (1.798,1.829)	<0.001	2.019 (2.008,2.03)	<0.001	2.445 (2.44,2.449)	<0.001	2.582 (2.578,2.586)	<0.001	3.706 (3.637,3.775)	<0.001	4.01 (3.933,4.089)	<0.001
1917-1921	1.632 (1.621,1.644)	<0.001	1.794 (1.786,1.803)	<0.001	2.074 (2.07,2.077)	<0.001	2.146 (2.143,2.149)	<0.001	2.996 (2.947,3.046)	<0.001	3.208 (3.153,3.264)	<0.001
1922-1926	1.461 (1.452,1.47)	<0.001	1.568 (1.562,1.575)	<0.001	1.798 (1.795,1.8)	<0.001	1.819 (1.816,1.821)	<0.001	2.456 (2.418,2.494)	<0.001	2.618 (2.575,2.662)	<0.001
1927-1931	1.303 (1.296,1.311)	<0.001	1.376 (1.371,1.381)	<0.001	1.533 (1.531,1.535)	<0.001	1.53 (1.528,1.532)	<0.001	1.982 (1.95,2.014)	<0.001	2.098 (2.06,2.136)	<0.001
1932-1936	1.167 (1.161,1.173)	<0.001	1.215 (1.211,1.219)	<0.001	1.308 (1.307,1.31)	<0.001	1.289 (1.287,1.29)	<0.001	1.594 (1.565,1.623)	<0.001	1.655 (1.62,1.69)	<0.001
1937-1941	1.059 (1.055,1.064)	<0.001	1.078 (1.074,1.082)	<0.001	1.141 (1.139,1.142)	<0.001	1.103 (1.102,1.104)	<0.001	1.269 (1.242,1.296)	<0.001	1.297 (1.265,1.329)	<0.001
1942-1946	0.974 (0.971,0.978)	<0.001	0.966 (0.963,0.969)	<0.001	0.995 (0.994,0.996)	<0.001	0.946 (0.944,0.947)	<0.001	1.017 (0.992,1.043)	0.189	1.023 (0.993,1.053)	0.139
1947-1951	0.894 (0.891,0.897)	<0.001	0.861 (0.858,0.864)	<0.001	0.869 (0.868,0.87)	<0.001	0.813 (0.811,0.814)	<0.001	0.809 (0.786,0.833)	<0.001	0.791 (0.764,0.819)	<0.001
1952-1956	0.815 (0.812,0.818)	<0.001	0.769 (0.767,0.772)	<0.001	0.755 (0.754,0.756)	<0.001	0.705 (0.704,0.706)	<0.001	0.647 (0.625,0.669)	<0.001	0.627 (0.602,0.653)	<0.001
1957-1961	0.755 (0.753,0.758)	<0.001	0.698 (0.696,0.701)	<0.001	0.66 (0.659,0.661)	<0.001	0.615 (0.614,0.616)	<0.001	0.519 (0.499,0.539)	<0.001	0.496 (0.474,0.52)	<0.001
1962-1966	0.691 (0.689,0.693)	<0.001	0.629 (0.627,0.632)	<0.001	0.57 (0.569,0.571)	<0.001	0.536 (0.535,0.537)	<0.001	0.41 (0.392,0.428)	<0.001	0.396 (0.375,0.417)	<0.001
1967-1971	0.621 (0.619,0.624)	<0.001	0.572 (0.569,0.574)	<0.001	0.485 (0.484,0.486)	<0.001	0.47 (0.469,0.471)	<0.001	0.318 (0.302,0.335)	<0.001	0.306 (0.287,0.325)	<0.001
1972-1976	0.556 (0.554,0.559)	<0.001	0.517 (0.514,0.52)	<0.001	0.41 (0.409,0.411)	<0.001	0.403 (0.402,0.405)	<0.001	0.255 (0.239,0.273)	<0.001	0.247 (0.228,0.268)	<0.001
1977-1981	0.496 (0.493,0.499)	<0.001	0.458 (0.455,0.461)	<0.001	0.348 (0.347,0.349)	<0.001	0.341 (0.34,0.342)	<0.001	0.219 (0.199,0.24)	<0.001	0.203 (0.182,0.227)	<0.001
1982-1986	0.446 (0.442,0.449)	<0.001	0.406 (0.402,0.41)	<0.001	0.298 (0.297,0.299)	<0.001	0.291 (0.289,0.293)	<0.001	0.177 (0.153,0.203)	<0.001	0.159 (0.134,0.188)	<0.001
1987-1991	0.401 (0.394,0.408)	<0.001	0.366 (0.358,0.374)	<0.001	0.256 (0.252,0.259)	<0.001	0.253 (0.249,0.257)	<0.001	0.14 (0.11,0.18)	<0.001	0.121 (0.089,0.164)	<0.001
