# Supplementary material for: Global Epidemiological Transition of Atrial Fibrillation/Flutter (1990–2021): Multidimensional Burden Dynamics and Socioeconomic Health Gradients Across 204 Countries and Territories
Source: Rev Cardiovasc Med. 2025 Dec 18;26(12):45091. doi: 10.31083/RCM45091 (PMC12781011; doi:10.31083/RCM45091)
Supplement: Supplementary file 1 [file 2153-8174-26-12-45091-s1.zip › Supplementary Table 12.xlsx]

## Sheet: Sheet1
location	Both			Female			Male
	Aging	population	Epidemidogical	Aging	population	Epidemidogical	Aging	population	Epidemidogical
Global	56.31	43.17	0.52	56.53	44.94	-1.47	56.63	41.39	1.98
High SDI	64.16	38.76	-2.92	63.3	43.24	-6.53	69.84	36.93	-6.78
High-middle SDI	70.27	31.55	-1.82	69.63	33.73	-3.37	70.53	29.3	0.17
Middle SDI	64.97	31.69	3.34	66.26	32.71	1.03	63.1	30.7	6.2
Low-middle SDI	39.32	45.68	15	42.54	45.28	12.18	35.38	45.95	18.67
Low SDI	6.24	83.62	10.13	9.54	81.27	9.19	2.6	85.88	11.52
