# Supplementary material for: Global Epidemiological Transition of Atrial Fibrillation/Flutter (1990–2021): Multidimensional Burden Dynamics and Socioeconomic Health Gradients Across 204 Countries and Territories
Source: Rev Cardiovasc Med. 2025 Dec 18;26(12):45091. doi: 10.31083/RCM45091 (PMC12781011; doi:10.31083/RCM45091)
Supplement: Supplementary file 1 [file 2153-8174-26-12-45091-s1.zip › Supplementary Table 13.xlsx]

## Sheet: Sheet1
location_name	Aging	population	Epidemidogical
Afghanistan	-3.08	111.21	-8.13
Albania	121.76	-25.41	3.65
Algeria	56.01	43.87	0.12
American Samoa	88.13	2.95	8.91
Andorra	74.78	47.94	-22.72
Angola	-0.99	91.88	9.12
Antigua and Barbuda	22.8	87.39	-10.18
Argentina	71.5	68.32	-39.82
Armenia	84.74	-16.8	32.06
Australia	45.71	58.77	-4.48
Austria	42.41	15.93	41.66
Azerbaijan	42.14	46.6	11.26
Bahamas	55.84	42.42	1.74
Bahrain	40.18	75.16	-15.34
Bangladesh	55.23	32.28	12.48
Barbados	68.24	31.23	0.53
Belarus	101.73	-31.69	29.96
Belgium	89.56	30.25	-19.81
Belize	22.39	69.87	7.74
Benin	-18.71	109.42	9.29
Bermuda	68.75	-11.55	42.8
Bhutan	69.03	13.76	17.22
Bolivia (Plurinational State of)	43.35	55.25	1.4
Bosnia and Herzegovina	130.37	-46.34	15.97
Botswana	43.04	57.95	-0.99
Brazil	66.17	33.51	0.32
Brunei Darussalam	62.32	57.21	-19.53
Bulgaria	140.1	-62.56	22.46
Burkina Faso	-6.58	87.19	19.38
Burundi	-31.8	142.23	-10.44
Cabo Verde	8.81	55.67	35.52
Cambodia	48.93	44.43	6.64
Cameroon	-8.62	101.91	6.71
Canada	80.06	47.47	-27.53
Central African Republic	-6.78	107.34	-0.56
Chad	-75.19	152.75	22.44
Chile	64.45	32.96	2.58
China	84.42	17.26	-1.68
Colombia	70.5	35.53	-6.03
Comoros	54.33	50.42	-4.75
Congo	14.83	88.86	-3.69
Cook Islands	73.49	11.51	15
Costa Rica	63.61	39.34	-2.95
Côte d'Ivoire	25.89	67.88	6.22
Croatia	107.47	-21.93	14.45
Cuba	103.67	6.26	-9.93
Cyprus	120.97	96.2	-117.17
Czechia	63.49	4.19	32.32
Democratic People's Republic of Korea	71.56	28.64	-0.2
Democratic Republic of the Congo	3.94	89.56	6.5
Denmark	51.43	23.14	25.43
Djibouti	31.51	68.25	0.23
Dominica	116.93	-24.14	7.21
Dominican Republic	65.53	39.53	-5.06
Ecuador	57.1	56.44	-13.54
Egypt	23.16	75.75	1.1
El Salvador	71.73	21.62	6.65
Equatorial Guinea	-29	120.16	8.84
Eritrea	33.74	64.09	2.17
Estonia	91.84	-29.35	37.51
Eswatini	37.71	49.48	12.8
Ethiopia	18.79	83.47	-2.26
Fiji	65.87	22.48	11.65
Finland	213.49	36.3	-149.79
France	109.8	29.56	-39.36
Gabon	-14.33	105.56	8.78
Gambia	17.87	67.72	14.41
Georgia	23.47	33.22	43.31
Georgia	23.47	33.22	43.31
Georgia	23.47	33.22	43.31
Georgia	23.47	33.22	43.31
Germany	70.03	9.82	20.15
Ghana	19.54	80.17	0.29
Greece	110.69	-3.35	-7.34
Greenland	136.08	1.72	-37.8
Grenada	-0.31	52.74	47.57
Guam	159.81	24.22	-84.04
Guatemala	55.61	49.02	-4.64
Guinea	-51.65	130.76	20.89
Guinea-Bissau	-29.82	121.12	8.69
Guyana	-14.52	-1.23	115.75
Haiti	15.9	88.48	-4.38
Honduras	25.89	51.16	22.95
Hungary	206.48	-34.57	-71.91
Iceland	44.92	36.81	18.27
India	-16.87	24.84	92.03
Indonesia	41.52	36.08	22.39
Iran (Islamic Republic of)	67.71	30.57	1.72
Iraq	11.85	74.22	13.93
Ireland	74.38	54.19	-28.56
Israel	37.16	61.22	1.62
Italy	94.11	8.02	-2.13
Jamaica	66.34	26.27	7.39
Japan	140.47	2.23	-42.7
Jordan	38.4	69.21	-7.61
Kazakhstan	40.49	33	26.51
Kenya	18.42	67.22	14.36
Kiribati	22.44	60.92	16.65
Kuwait	40.79	54.48	4.73
Kyrgyzstan	-0.19	88.22	11.97
Lao People's Democratic Republic	35.68	56.99	7.33
Latvia	142.78	-87.61	44.83
Lebanon	71.21	60.75	-31.96
Lesotho	-6.58	44.4	62.18
Liberia	-47.47	136.69	10.78
Libya	42.05	44.02	13.93
Lithuania	128.47	-59.26	30.8
Luxembourg	28.36	79.88	-8.24
Madagascar	-22.3	119.53	2.77
Malawi	-0.48	81.11	19.37
Malaysia	40.15	46.48	13.37
Maldives	50	55.62	-5.62
Mali	-24.39	118.72	5.67
Malta	94.31	20.9	-15.21
Marshall Islands	60.37	28.29	11.34
Mauritania	8.49	77.08	14.43
Mauritius	148.62	-54.46	5.84
Mexico	67.07	38.51	-5.58
Micronesia (Federated States of)	92.17	-2.44	10.28
Monaco	21.45	89.77	-11.22
Mongolia	41.79	58.79	-0.58
Montenegro	62.63	-1.74	39.11
Morocco	45.05	34.74	20.22
Mozambique	-31.89	104.29	27.6
Myanmar	55.28	36.81	7.91
Namibia	28.8	59.04	12.16
Nauru	-357.54	97.01	360.54
Nepal	43.22	36.6	20.18
Netherlands	98.27	28.48	-26.75
New Zealand	41.98	58	0.02
Nicaragua	54.47	44.7	0.83
Niger	-6.59	96.16	10.43
Nigeria	-41.42	146.73	-5.31
Niue	-138.92	265.54	-26.92
North Macedonia	61.28	10.36	28.36
Northern Mariana Islands	86.84	6.22	6.94
Norway	53.54	77.15	-30.68
Oman	15.75	77.92	6.33
Pakistan	-6.05	79.81	26.24
Palau	153.65	-40	-13.65
Palestine	4.78	92.22	3
Panama	51.4	44.01	4.59
Papua New Guinea	-2.82	33.78	69.04
Paraguay	-869.65	1084.04	-114.39
Peru	57.03	48.95	-5.98
Philippines	44.68	55.82	-0.5
Poland	115.15	0.33	-15.48
Portugal	130.5	8.84	-39.34
location_name	Aging	population	Epidemidogical
Puerto Rico	57.12	7.84	35.03
Qatar	17.34	102.29	-19.63
Republic of Korea	85.71	12.4	1.9
Republic of Moldova	150.24	-52.65	2.41
Romania	211.58	-64.61	-46.97
Russian Federation	82.77	-8.7	25.93
Rwanda	36.55	92.71	-29.26
Saint Kitts and Nevis	167.38	-65.9	-1.48
Saint Lucia	100.81	32.29	-33.11
Saint Vincent and the Grenadines	101.68	6.51	-8.19
Samoa	56.48	39.42	4.1
San Marino	249.05	278.2	-427.25
Sao Tome and Principe	-25.37	89.46	35.92
Saudi Arabia	17.07	71.74	11.18
Senegal	17.51	70.13	12.36
Serbia	214.9	-25.1	-89.81
Seychelles	37.02	58.13	4.85
Sierra Leone	-39.09	131.58	7.51
Singapore	71.54	59.81	-31.35
Slovakia	84.3	5.1	10.6
Slovenia	96.64	7.1	-3.74
Solomon Islands	27.61	63.05	9.35
Somalia	-9.03	119.27	-10.24
South Africa	37.03	45.41	17.56
South Sudan	-87.61	180.41	7.2
Spain	88.08	25.92	-14
Sri Lanka	71.44	24.45	4.1
Sudan	-7.4	86.47	20.93
Suriname	61.05	46.06	-7.11
Sweden	103.09	203.22	-206.31
Switzerland	59.07	40.88	0.05
Syrian Arab Republic	81.94	11.17	6.89
Taiwan (Province of China)	110.35	15.63	-25.99
Tajikistan	1.21	101.47	-2.68
Thailand	95.48	13.83	-9.32
Timor-Leste	49.24	42.17	8.59
Togo	20.24	69.21	10.55
Tokelau	201.39	-85.83	-14.72
Tonga	-5	-4.99	109.99
Trinidad and Tobago	96.58	17.71	-14.29
Tunisia	63.25	27.78	8.97
Turkmenistan	1915.93	-1853.05	37.12
Tuvalu	-299.77	262.19	137.6
Uganda	-11.88	107.66	4.21
Ukraine	157.6	-83.3	25.7
United Arab Emirates	30.11	73.22	-3.33
United Kingdom	54.29	38.3	7.41
United Republic of Tanzania	10.56	86.32	3.12
United States of America	39.93	32.14	27.94
United States Virgin Islands	178.77	-33.46	-45.31
Uruguay	71.63	15.72	12.65
Uzbekistan	29.5	53.3	17.2
Vanuatu	31.03	63.91	5.06
Venezuela (Bolivarian Republic of)	71.4	31.81	-3.21
Yemen	18.88	71.96	9.15
Zambia	-1.4	77.24	24.16
Zimbabwe	11.12	63.09	25.79
