# Supplementary material for: Global Epidemiological Transition of Atrial Fibrillation/Flutter (1990–2021): Multidimensional Burden Dynamics and Socioeconomic Health Gradients Across 204 Countries and Territories
Source: Rev Cardiovasc Med. 2025 Dec 18;26(12):45091. doi: 10.31083/RCM45091 (PMC12781011; doi:10.31083/RCM45091)
Supplement: Supplementary file 1 [file 2153-8174-26-12-45091-s1.zip › Supplementary Table 14.xlsx]

## Sheet: Sheet1
Year	Incidence						Death						DALYs
	Both		Famale		Male		Both		Famale		Male		Both		Famale		Male
	number	ASR	number	ASR	number	ASR	number	ASR	number	ASR	number	ASR	number	ASR	number	ASR	number	ASR
2022	4.6485e+06	52.36	2275482	47.68	2373016	57.23	355524	4.45	211785	4.39	143739	4.52	8665608	102	4466412	92.97	4199196	112.42
2023	4.79868e+06	52.59	2356984	48.03	2441694	57.34	364201	4.42	216401	4.35	147800	4.49	8898298	101.65	4585331	92.69	4312967	112
2024	4.95617e+06	52.83	2443203	48.39	2512969	57.44	374976	4.38	222161	4.32	152815	4.46	9158813	101.32	4719560	92.43	4439253	111.59
2025	5.11892e+06	53.06	2533236	48.75	2585681	57.53	386343	4.35	228261	4.28	158082	4.43	9432003	101	4861638	92.19	4570365	111.17
2026	5.2857e+06	53.31	2626240	49.13	2659461	57.63	397402	4.31	234224	4.24	163177	4.39	9707917	100.69	5006156	91.97	4701761	110.76
2027	5.4544e+06	53.56	2721146	49.53	2733256	57.74	407663	4.28	239775	4.21	167888	4.36	9979115	100.4	5149134	91.77	4829981	110.38
2028	5627543	53.82	2819358	49.93	2808185	57.84	418755	4.25	245770	4.17	172985	4.33	10263733	100.13	5299963	91.58	4963770	110.03
2029	5.80727e+06	54.08	2922217	50.34	2885049	57.93	431739	4.21	252806	4.14	178933	4.3	10574185	99.88	5465617	91.41	5108568	109.67
2030	5.99141e+06	54.34	3028737	50.76	2962672	58.01	445681	4.18	260419	4.1	185263	4.28	10899124	99.63	5640772	91.27	5258352	109.31
2031	6.17896e+06	54.61	3138119	51.2	3040838	58.1	459888	4.15	268259	4.07	191629	4.25	11230299	99.41	5820853	91.15	5409446	108.97
2032	6.36767e+06	54.9	3249143	51.65	3118528	58.19	473809	4.12	276026	4.04	197784	4.22	11559503	99.21	6001427	91.06	5558076	108.65
2033	6.55913e+06	55.19	3362630	52.11	3196499	58.29	488625	4.09	284327	4.01	204298	4.19	11900367	99.03	6189475	90.98	5710892	108.35
2034	6.7555e+06	55.48	3479890	52.59	3275613	58.37	505254	4.06	293670	3.98	211585	4.17	12264110	98.85	6391230	90.91	5872880	108.04
2035	6.95525e+06	55.77	3600229	53.07	3355023	58.44	522984	4.04	303708	3.95	219277	4.14	12641249	98.69	6602155	90.88	6039094	107.73
2036	7.15784e+06	56.07	3723153	53.57	3434689	58.53	541137	4.01	314089	3.93	227048	4.12	13024321	98.56	6817798	90.87	6206523	107.45
