# Supplementary material for: Global Epidemiological Transition of Atrial Fibrillation/Flutter (1990–2021): Multidimensional Burden Dynamics and Socioeconomic Health Gradients Across 204 Countries and Territories
Source: Rev Cardiovasc Med. 2025 Dec 18;26(12):45091. doi: 10.31083/RCM45091 (PMC12781011; doi:10.31083/RCM45091)
Supplement: Supplementary file 1 [file 2153-8174-26-12-45091-s1.zip › Supplementary Table 2.xlsx]

## Sheet: Sheet1
Location	Death in 1990		Death in 2021		1990-2021 EAPC
	Number(95%UI)	Rate(95%UI)	Number(95%UI)	Rate(95%UI)	EAPC_95%CI
Global	114540 (101326,127155)	4.24 (3.69,4.71)	338947 (288954,368613)	4.36 (3.69,4.75)	0.1(0.06,0.13)
Sex
Males	42677 (37233,46516)	4.2 (3.65,4.59)	134700 (120296,145862)	4.44 (3.94,4.81)	0.21(0.18,0.24)
Females	71862 (63274,81196)	4.25 (3.66,4.79)	204247 (167703,228405)	4.29 (3.53,4.8)	0.02(-0.02,0.06)
SDI region
High SDI	50188 (44165,53072)	4.74 (4.14,5.03)	125622 (103230,137669)	4.66 (3.88,5.08)	-0.01(-0.06,0.04)
High-middle SDI	28089 (25067,30559)	4.23 (3.69,4.63)	79214 (67067,88012)	4.29 (3.62,4.77)	0.08(0.03,0.13)
Middle SDI	22063 (19086,25973)	4.18 (3.6,4.92)	83853 (70992,94818)	4.26 (3.57,4.83)	-0.06(-0.13,0.02)
Low-middle SDI	10458 (7579,14095)	3.07 (2.26,4.06)	39263 (32069,46278)	4.08 (3.34,4.81)	1(0.91,1.08)
Low SDI	3568 (2077,5030)	3.05 (1.79,4.32)	10623 (7284,13876)	3.74 (2.57,4.9)	0.87(0.63,1.12)
GBD region
Andean Latin America	740 (634,855)	4.61 (3.97,5.3)	2079 (1699,2494)	3.81 (3.11,4.57)	-0.78(-0.94,0.61)
Australasia	1436 (1281,1525)	6.99 (6.16,7.45)	4337 (3529,4789)	6.58 (5.39,7.25)	0(-0.14,0.14)
Caribbean	1098 (985,1194)	5.59 (4.99,6.07)	2731 (2349,3048)	4.86 (4.2,5.42)	-0.42(-0.51,0.33)
Central Asia	684 (596,799)	1.87 (1.61,2.2)	1386 (1241,1519)	2.37 (2.09,2.6)	0.69(0.43,0.95)
Central Europe	5931 (5508,6253)	5.1 (4.66,5.4)	11104 (9859,11914)	4.55 (4.03,4.88)	-0.21(-0.41,0.02)
Central Latin America	2816 (2613,2927)	4.98 (4.56,5.21)	10354 (8980,11386)	4.55 (3.95,5.01)	-0.32(-0.38,0.26)
Central Sub-Saharan Africa	439 (278,633)	4.11 (2.55,5.93)	1311 (886,1982)	4.67 (3.16,7.09)	0.36(0.19,0.54)
East Asia	17272 (14013,21292)	4.94 (3.92,6.07)	67666 (54232,80814)	4.3 (3.42,5.18)	-0.63(-0.8,0.45)
Eastern Europe	8133 (7308,8953)	3.87 (3.44,4.3)	15697 (14042,17056)	4.33 (3.87,4.71)	0.26(0.15,0.37)
Eastern Sub-Saharan Africa	1263 (687,1765)	3.17 (1.73,4.55)	3166 (1927,4731)	3.28 (1.97,4.89)	0.06(-0.08,0.2)
High_income Asia Pacific	5018 (4465,5373)	3.06 (2.68,3.3)	17112 (13415,19331)	2.46 (2.01,2.74)	-1.27(-1.61,0.93)
High_income North America	14544 (12556,15549)	3.96 (3.41,4.24)	39066 (32116,42759)	5.15 (4.27,5.61)	0.79(0.72,0.87)
North Africa And Middle East	3374 (2613,4241)	3.5 (2.68,4.4)	11182 (9280,12594)	3.92 (3.19,4.44)	0.53(0.34,0.72)
Oceania	65 (44,82)	4.48 (3.27,5.61)	185 (132,238)	4.29 (3.16,5.46)	-0.19(-0.25,0.13)
South Asia	7594 (4655,11542)	2.38 (1.46,3.62)	36165 (27041,46073)	3.69 (2.75,4.71)	1.58(1.38,1.78)
Southeast Asia	6120 (5116,7566)	4.24 (3.5,5.3)	22401 (18974,25759)	5.27 (4.39,6.12)	0.61(0.49,0.74)
Southern Latin America	1317 (1195,1407)	3.61 (3.22,3.88)	3299 (2853,3562)	3.53 (3.06,3.81)	0.74(0.38,1.11)
Southern Sub-Saharan Africa	511 (417,626)	2.82 (2.26,3.48)	1413 (1228,1551)	4 (3.39,4.44)	1.14(0.82,1.46)
Tropical Latin America	2727 (2419,2896)	4.99 (4.29,5.36)	11540 (9640,12679)	4.86 (4.05,5.34)	-0.12(-0.21,0.03)
Werstern Europe	31335 (27682,33261)	5.43 (4.75,5.77)	72184 (58846,79292)	5.52 (4.56,6.04)	0.31(0.24,0.38)
Werstern Sub-Saharan Africa	2121 (1585,2724)	4.51 (3.37,5.78)	4568 (3662,5235)	4.46 (3.65,5.13)	-0.23(-0.32,0.14)
