# Supplementary material for: Global Epidemiological Transition of Atrial Fibrillation/Flutter (1990–2021): Multidimensional Burden Dynamics and Socioeconomic Health Gradients Across 204 Countries and Territories
Source: Rev Cardiovasc Med. 2025 Dec 18;26(12):45091. doi: 10.31083/RCM45091 (PMC12781011; doi:10.31083/RCM45091)
Supplement: Supplementary file 1 [file 2153-8174-26-12-45091-s1.zip › Supplementary Table 3.xlsx]

## Sheet: Sheet1
Location	DALYs in 1990		DALYs in 2021		1990-2021 EAPC
	Number(95%UI)	Rate(95%UI)	Number(95%UI)	Rate(95%UI)	EAPC_95%CI
Global	3358708 (2715430,4141735)	100.81 (82.82,122.62)	8358894 (6970688,10133489)	101.4 (84.89,122.41)	0 (-0.02,0.02)
Sex
Males	1569927 (1231979,1964377)	109.93 (88.5,134.72)	4032121 (3310673,4901830)	112.05 (93.3,135.28)	0.09(0.08,0.11)
Females	1788781 (1483399,2202805)	93.29 (77.72,113.71)	4326773 (3603522,5211317)	92.24 (76.84,111.24)	-0.1(-0.12,0.07)
SDI region
High SDI	1327542 (1075909,1630068)	119.83 (97.47,146.18)	2788952 (2345598,3317970)	118.88 (99.51,141.23)	-0.05(-0.09,0.01)
High-middle SDI	827405 (668171,1021693)	98.39 (80.58,119.12)	1871378 (1545511,2273392)	96.58 (79.91,116.81)	-0.07(-0.11,0.03)
Middle SDI	703287 (554668,874920)	92.91 (76.32,114.46)	2256889 (1828561,2776292)	96.28 (79.25,117.4)	0.06 (0.02,0.1)
Low-middle SDI	371209 (283400,482922)	80.09 (61.96,102.79)	1110930 (893165,1385764)	94.25 (76.45,116.71)	0.55 (0.52,0.59)
Low SDI	124604 (87734,165979)	75 (53.23,99.5)	321963 (242299,416819)	84.52 (63.65,108.24)	0.48 (0.36,0.6)
GBD region
Andean Latin America	19240 (15208,23493)	106.95 (85.46,130.46)	56583 (44608,69532)	99.93 (78.68,122.31)	-0.27(-0.36,0.19)
Australasia	34608 (29287,40036)	153.78 (131.23,177.04)	87583 (72120,105463)	147.83 (121.51,179.59)	0 (-0.07,0.07)
Caribbean	28429 (23264,34542)	122.84 (102.16,147.29)	63053 (51870,76838)	115.24 (94.57,140.74)	-0.19(-0.22,0.15)
Central Asia	27964 (21497,36702)	66.28 (51.57,86.71)	52600 (41314,67337)	75 (59.9,95.5)	0.36 (0.27,0.45)
Central Europe	157482 (132449,188984)	115.47 (98.44,136.8)	265917 (225064,316547)	112.31 (94.56,134.27)	-0.11 (-0.25,0.02)
Central Latin America	80232 (64872,98986)	115.99 (95.04,141.04)	269931 (218012,327388)	113.57 (91.93,137.77)	-0.08(-0.1,0.06)
Central Sub-Saharan Africa	14316 (10216,19085)	91.59 (64.75,123.72)	37999 (27202,52014)	98.45 (70.85,138.18)	0.19 (0.09,0.3)
East Asia	533837 (416978,668275)	93.83 (76.48,115.88)	1723468 (1364785,2143575)	89.83 (72.42,109.59)	-0.23(-0.32,0.13)
Eastern Europe	242292 (195940,303226)	95.36 (78.74,118)	388580 (318353,470379)	107.73 (88.25,130.33)	0.36 (0.27,0.44)
Eastern Sub-Saharan Africa	42708 (29866,56564)	75.84 (52,99.79)	103373 (74839,140257)	79.25 (57.05,108.27)	0.1 (0.01,0.19)
High_income Asia Pacific	156515 (125660,193831)	83.08 (67.38,102.03)	364512 (301067,443767)	69.03 (56.4,84.74)	-0.84(-1.05,0.63)
High_income North America	443449 (346576,559226)	121.41 (94.78,152.92)	1015978 (854240,1202900)	144.37 (121,171.39)	0.54 (0.5,0.58)
North Africa And Middle East	88830 (69529,110179)	71.6 (56.5,88.83)	265649 (218559,309833)	76.1 (63.33,88.63)	0.23(0.12,0.33)
Oceania	2441 (1825,3093)	110.29 (85.01,137.38)	6606 (5044,8584)	110.15 (86.19,141.7)	-0.02 (-0.05,0)
South Asia	311117 (228511,416726)	71.78 (52.92,96.69)	1071260 (820127,1366680)	88.3 (68.02,111.45)	0.74(0.66,0.82)
Southeast Asia	200296 (158700,252961)	102.35 (82.98,128.37)	612969 (501403,745497)	115.4 (95.88,139.11)	0.34 (0.27,0.41)
Southern Latin America	34600 (28133,42981)	82.4 (67.73,101.03)	67844 (58167,78537)	74.67 (63.84,86.8)	0.14 (-0.08,0.36)
Southern Sub-Saharan Africa	17046 (13347,21744)	75.25 (59.56,95.82)	41787 (34114,50581)	90.4 (74.56,108.99)	0.62 (0.44,0.8)
Tropical Latin America	90777 (71331,113772)	122.82 (99.71,151.03)	304099 (245416,375972)	122.75 (99.62,151.65)	-0.04 (-0.09,0)
Werstern Europe	779577 (634739,949783)	130.74 (106.98,159.03)	1440284 (1208224,1709735)	131.15 (108.91,156.67)	0.08 (0.03,0.12)
Werstern Sub-Saharan Africa	52952 (41258,67156)	84.18 (66.13,105.66)	118819 (92666,146393)	86.12 (68.4,104.09)	-0.03 (-0.08,0.01)
