# Supplementary material for: Global Epidemiological Transition of Atrial Fibrillation/Flutter (1990–2021): Multidimensional Burden Dynamics and Socioeconomic Health Gradients Across 204 Countries and Territories
Source: Rev Cardiovasc Med. 2025 Dec 18;26(12):45091. doi: 10.31083/RCM45091 (PMC12781011; doi:10.31083/RCM45091)
Supplement: Supplementary file 1 [file 2153-8174-26-12-45091-s1.zip › Supplementary Table 4.xlsx]

## Sheet: Sheet1
Location	Incidence in 1990		Incidence in 2021		1990-2021 EAPC	1990-2021 change
United Arab Emirates	155 (120,199)	37.02 (27.3,49.36)	1662 (1236,2173)	39.65 (29.19,52.8)	0.16 (-0.04,0.37)	971.25
Qatar	36 (29,46)	35.2 (25.6,46.99)	366 (283,474)	37.6 (27.56,50.65)	-0.19 (-0.22,-0.16)	906.6
Jordan	386 (295,505)	34.36 (25.04,46.19)	2472 (1878,3282)	37 (27.48,49.67)	-0.68 (-0.83,-0.53)	540.8
Bahrain	53 (41,70)	35.35 (26.17,47.72)	297 (229,382)	36.29 (26.61,48.17)	-0.13 (-0.14,-0.11)	456.27
Kuwait	188 (147,241)	35.46 (25.71,47.38)	1013 (804,1301)	37.87 (27.94,50.89)	0.09 (0.08,0.1)	438.71
Djibouti	43 (34,56)	34.83 (26.74,46.37)	224 (175,293)	37.38 (28.63,49.61)	-0.18 (-0.19,-0.17)	421.08
Maldives	42 (32,55)	53.66 (40.67,71.29)	181 (145,233)	54.1 (41.34,71.72)	0.23 (0.21,0.26)	332.64
Oman	176 (134,227)	28.99 (21.37,38.68)	643 (504,829)	34.43 (25.27,46.32)	-0.06 (-0.08,-0.05)	265
Saudi Arabia	1686 (1284,2223)	32.66 (24.17,44.12)	6096 (4757,7921)	36.92 (27.2,49.85)	0.37 (0.36,0.38)	261.66
Islamic Republic of Iran	8136 (6132,10787)	37.34 (27.62,50.2)	29418 (22665,38723)	40.56 (30,54.38)	0.12 (0.11,0.13)	261.56
Lebanon	650 (494,855)	33.33 (24.8,44.87)	2244 (1665,3001)	36.25 (26.97,48.31)	-0.05 (-0.07,-0.03)	245.42
Guam	37 (28,47)	53.53 (41.02,69.64)	126 (97,164)	59.14 (45.26,77.38)	-0.34 (-0.55,-0.13)	245.3
Guatemala	1768 (1358,2343)	55.48 (41.89,73.71)	6076 (4623,8090)	56.47 (42.71,75.76)	-0.29 (-0.37,-0.21)	243.69
Thailand	17124 (13433,22527)	52.67 (40.36,69.23)	57918 (44292,77052)	53.17 (40.48,70.77)	0.03 (0.02,0.05)	238.22
Angola	1311 (1002,1729)	39.83 (30.05,53.22)	4344 (3391,5660)	41.84 (31.79,55.87)	0.18 (0.17,0.2)	231.38
Timor-Leste	134 (106,170)	54.47 (41.71,72.09)	439 (332,586)	54.61 (41.79,72.26)	0.25 (0.23,0.27)	228.84
Colombia	9701 (7498,12735)	57.96 (44.04,77.15)	31451 (24378,41668)	56.71 (43.35,75.87)	-0.48 (-0.53,-0.43)	224.2
Cameroon	1413 (1076,1853)	35.24 (26.59,47.05)	4541 (3527,5945)	39.23 (29.67,51.86)	0.13 (0.12,0.14)	221.35
Nicaragua	866 (669,1143)	59.26 (44.92,78.79)	2773 (2128,3642)	58.13 (44.01,77.39)	0 (-0.01,0.01)	220.29
Yemen	1282 (964,1685)	31.04 (22.91,41.47)	4105 (3061,5427)	32.9 (24.21,44.14)	0.19 (0.18,0.2)	220.14
Singapore	899 (704,1154)	39.69 (30.61,52.17)	2861 (2242,3726)	33.07 (25.69,42.97)	-0.74 (-0.85,-0.64)	218.41
Belize	55 (42,73)	59.88 (45.68,79.39)	175 (136,229)	60.74 (45.89,80.02)	-0.75 (-0.88,-0.62)	216.85
Malaysia	5041 (3955,6559)	57.12 (43.61,75.3)	15962 (12194,20998)	58.73 (44.38,78.66)	0.18 (0.16,0.19)	216.64
Togo	413 (318,542)	37.11 (28.07,49.68)	1305 (1010,1717)	37.53 (28.56,49.83)	0.21 (0.18,0.23)	215.56
Algeria	3727 (2696,5043)	34.09 (24.78,46.4)	11749 (8706,15697)	35.37 (25.91,47.68)	0.05 (0.02,0.07)	215.2
Ecuador	2792 (2141,3638)	54.84 (42,72.39)	8791 (6715,11724)	54.15 (41.24,71.88)	0.06 (0.05,0.08)	214.82
Northern Mariana Islands	9 (7,11)	56.57 (43.15,75.34)	28 (21,37)	58.21 (44.24,76.14)	-0.75 (-0.89,-0.6)	213.95
Bangladesh	19440 (14830,25449)	45.54 (33.71,59.79)	60982 (45614,80831)	46.19 (34.26,61.31)	0.04 (0.01,0.07)	213.69
Israel	3551 (2614,4680)	70.89 (53.65,92.18)	11110 (8995,12779)	91.98 (75.23,105.16)	0.2 (0.15,0.24)	212.88
Mexico	26349 (20418,35014)	65.18 (50.08,86.54)	82432 (63607,109361)	66.4 (50.87,88.29)	0.18 (0.17,0.2)	212.84
Equatorial Guinea	66 (50,87)	39.36 (29.69,53.03)	205 (159,266)	44.12 (33.56,58.64)	0.42 (0.39,0.44)	211.91
Costa Rica	1106 (845,1463)	64.47 (48.81,86.04)	3442 (2653,4536)	62.53 (48,82.88)	0.33 (0.3,0.36)	211.37
Peru	6218 (4868,8165)	54.04 (41.36,71.29)	19333 (15032,25246)	57.88 (44.6,76.58)	-0.37 (-0.4,-0.33)	210.92
Honduras	1159 (896,1522)	60.01 (46.1,79.46)	3592 (2759,4716)	58.92 (45.29,77.41)	0.08 (0.07,0.09)	209.93
Niger	846 (649,1123)	34.61 (26.15,46.54)	2620 (1999,3479)	35.28 (26.73,47.18)	0.09 (0.06,0.11)	209.56
Panama	870 (667,1153)	59.85 (45.7,79.52)	2656 (2054,3532)	59.92 (46.23,80.07)	0.16 (0.13,0.19)	205.21
Republic of C么te d'Ivoire	1300 (996,1708)	37.12 (27.91,49.32)	3940 (3081,5145)	38.46 (29.28,51.82)	0.01 (0,0.02)	202.99
Iraq	2717 (2025,3570)	36.58 (26.52,48.72)	8151 (6210,10703)	38.36 (28.13,51.24)	0.16 (0.08,0.24)	200
China	306585 (234243,404868)	42.63 (32.4,56.46)	916180 (707384,1201381)	44.92 (34.96,59.42)	0.12 (0.11,0.13)	198.83
Ghana	2024 (1557,2654)	36.14 (27.28,48.06)	6048 (4667,7938)	39.08 (29.56,51.95)	0.06 (0.03,0.09)	198.82
Bolivarian Republic of Venezuela	6130 (4764,7939)	65.87 (50.36,86.05)	18248 (13775,24049)	61.32 (46.53,81.59)	0.04 (0.02,0.07)	197.69
Tunisia	1485 (1094,2018)	32.93 (24.09,44.53)	4414 (3251,5838)	34.48 (25.02,45.65)	0.17 (0.15,0.19)	197.18
Palestine	252 (189,338)	31.95 (23.55,42.92)	749 (570,982)	33.18 (24.4,44.66)	0.52 (0.47,0.57)	196.7
Plurinational State of Bolivia	1648 (1256,2170)	55.11 (41.58,73.43)	4880 (3734,6425)	55.4 (42.03,74.02)	0.07 (0.06,0.08)	196.22
Papua New Guinea	751 (581,992)	49.6 (37.99,65.71)	2219 (1744,2890)	49.67 (38.29,65.85)	-0.16 (-0.2,-0.13)	195.41
Republic of the Gambia	116 (89,151)	36.42 (27.6,48.08)	342 (265,451)	37.4 (28.57,50.28)	-1.21 (-1.47,-0.95)	194.72
Vanuatu	32 (25,42)	58.8 (44.26,77.86)	93 (72,121)	59.69 (45.68,78.54)	0.29 (0.24,0.34)	191.16
Libya	614 (465,806)	35.68 (26.09,47.9)	1777 (1361,2315)	37.69 (27.8,50.68)	0.13 (0.12,0.13)	189.17
Botswana	201 (153,267)	40.76 (30.74,54.2)	581 (449,758)	42.95 (32.63,57.14)	0.03 (0,0.06)	188.24
India	198419 (151420,263224)	50.27 (37.44,66.79)	570121 (430165,762853)	51.45 (38.36,68.54)	-0.07 (-0.07,-0.06)	187.33
Bhutan	94 (71,123)	45.6 (33.8,60.36)	269 (202,360)	46.27 (34.64,61.83)	-0.12 (-0.14,-0.1)	186.88
Brazil	58962 (45460,76802)	68.76 (53.03,90.37)	169133 (130789,219703)	67.63 (52.17,88.49)	0.16 (0.15,0.17)	186.85
Kenya	3129 (2441,4088)	41.04 (31.44,54.8)	8973 (7020,11663)	42.21 (32.33,56.29)	-0.9 (-1.18,-0.62)	186.8
Philippines	15964 (12390,20941)	59.63 (45.31,79.4)	45632 (35428,59598)	60.3 (45.81,80.23)	0.68 (0.61,0.75)	185.84
Republic of Korea	14766 (11525,18924)	49.39 (38.37,64.76)	42194 (34817,52133)	47.21 (39.34,57.49)	0.21 (-0.05,0.46)	185.75
Cambodia	2096 (1615,2727)	53.26 (40.7,70.29)	5973 (4647,7812)	52.94 (40.15,69.72)	0.05 (0.04,0.06)	184.98
Taiwan (Province of China)	8121 (6340,10370)	54.99 (43.02,71.18)	22565 (17990,28132)	53.21 (42.42,67.12)	0.01 (-0.01,0.03)	177.88
Dominican Republic	2106 (1609,2774)	59.61 (45.77,78.47)	5823 (4490,7736)	58.97 (45.15,78.8)	0.25 (0.23,0.26)	176.54
United Republic of Tanzania	3448 (2650,4538)	34.78 (26.8,46.2)	9526 (7370,12404)	39.1 (30.07,51.91)	0.01 (0.01,0.02)	176.31
Ethiopia	6365 (4844,8392)	37.03 (28.2,49.29)	17579 (13804,22707)	42.11 (32.38,55.88)	0.11 (0.11,0.12)	176.18
Sri Lanka	5377 (4145,7100)	54.08 (41.22,72.82)	14672 (11154,19567)	55.75 (42.39,73.31)	0.4 (0.39,0.42)	172.88
Eritrea	326 (253,428)	33.94 (26.03,45.24)	883 (684,1162)	35.13 (26.99,47.06)	-0.04 (-0.05,-0.03)	171.25
Mauritius	377 (291,492)	56.64 (43.25,75.1)	1022 (779,1353)	56.83 (43.14,75.26)	0.05 (0.03,0.07)	171.04
Congo	379 (286,501)	40.82 (30.79,54.27)	1025 (797,1332)	42.47 (32.26,56.38)	0.09 (0.08,0.1)	170.58
Solomon Islands	59 (45,78)	51.19 (39.03,68.33)	160 (124,212)	51.92 (39.63,69.56)	0.14 (0.13,0.16)	170.53
Egypt	7316 (5543,9606)	33.01 (24.14,44.24)	19786 (14849,25927)	36.92 (27.14,49.42)	-0.05 (-0.06,-0.04)	170.44
Syrian Arab Republic	1567 (1191,2037)	34.12 (25.03,45.49)	4228 (3163,5674)	35.28 (25.74,47.13)	-0.15 (-0.2,-0.09)	169.76
Brunei Darussalam	48 (38,61)	43.19 (33.56,56.47)	130 (101,166)	35.52 (27.3,45.61)	-0.24 (-0.29,-0.19)	169
Somalia	726 (578,945)	34.14 (26.01,45.43)	1951 (1522,2560)	35.55 (27.45,47.35)	-0.06 (-0.07,-0.05)	168.84
Comoros	63 (49,82)	35.58 (26.93,47.29)	170 (132,226)	36.7 (28.01,49.08)	-0.05 (-0.07,-0.03)	168.44
Austria	7033 (6199,8047)	57.77 (51.28,65.36)	18808 (17782,19775)	105.58 (100.49,110.74)	2.21 (2.07,2.34)	167.41
Saint Lucia	54 (40,72)	62.01 (47.82,82.34)	143 (109,187)	59.78 (45.19,77.74)	0.1 (0.09,0.11)	167
Socialist Republic of Viet Nam	20315 (15605,26791)	53.94 (41.15,71.13)	53983 (41974,71154)	57.26 (43.75,76.67)	0.03 (0.02,0.04)	165.73
Benin	657 (505,859)	35.02 (26.78,45.86)	1743 (1366,2273)	36.28 (27.75,48.29)	0.06 (0.04,0.08)	165.23
Nepal	3700 (2805,4891)	45.84 (34.18,61)	9675 (7232,12862)	44.58 (33.43,59.27)	0 (-0.03,0.03)	161.46
Indonesia	55881 (43453,72892)	64.43 (49.08,85.9)	145423 (112648,190123)	66.36 (50.84,87.95)	-0.67 (-0.72,-0.61)	160.23
Zambia	903 (702,1185)	34.96 (26.67,46.91)	2320 (1828,3002)	35.81 (27.43,47.89)	0.08 (0.07,0.09)	156.98
Commonwealth of the Bahamas	92 (70,121)	61.88 (46.8,81.61)	234 (181,309)	59.29 (45.09,78.28)	0.16 (0.08,0.25)	154.68
Paraguay	1475 (1135,1909)	67.17 (52.06,88.01)	3697 (2878,4841)	63.72 (49.18,84.12)	0.07 (0.05,0.1)	150.74
Morocco	4690 (3492,6273)	35.71 (26,48)	11738 (8720,15856)	36.59 (26.88,49.55)	-0.02 (-0.03,-0.01)	150.25
Republic of Palau	5 (4,6)	53.39 (40.57,71.18)	12 (9,16)	56.92 (43.46,75.08)	-0.15 (-0.32,0.02)	149.99
Senegal	1107 (845,1455)	37.2 (27.94,49.35)	2744 (2111,3606)	37.78 (28.58,50.72)	0.06 (0.04,0.09)	147.88
Cook Islands	6 (5,8)	53.77 (40.76,71.21)	15 (12,20)	59.44 (45.14,78.03)	0.14 (0.13,0.15)	147.3
Suriname	146 (114,192)	59.89 (45.74,79.67)	361 (277,477)	58.05 (44.73,77.23)	0.83 (0.7,0.96)	146.82
Turkey	10042 (7802,12979)	32.02 (24.36,41.7)	24774 (21786,28278)	27.35 (24.06,31.31)	-0.78 (-0.89,-0.67)	146.69
Fiji	176 (136,229)	55.98 (42.17,74.75)	428 (326,563)	61.36 (46.49,80.16)	0.12 (0.11,0.14)	143.7
Uzbekistan	4414 (3384,5822)	39.64 (29.94,52.67)	10746 (8148,14124)	41.51 (30.94,54.26)	-0.24 (-0.26,-0.23)	143.43
American Samoa	11 (9,15)	56.33 (42.71,73.79)	27 (21,36)	59.56 (45.61,79.26)	0.15 (0.12,0.18)	138.48
Rwanda	949 (737,1237)	37.59 (28.8,49.6)	2248 (1751,2936)	37.96 (29.04,50)	-0.11 (-0.14,-0.08)	137.03
Trinidad and Tobago	524 (395,698)	63.52 (49.01,84.29)	1240 (932,1641)	63.93 (48.81,84.75)	0.28 (0.27,0.29)	136.79
Uganda	2290 (1765,2999)	38.45 (29.55,51.14)	5416 (4239,7160)	38.93 (29.92,52.22)	0.29 (0.22,0.36)	136.46
Chile	4534 (3449,6005)	46.21 (35.02,61.54)	10713 (8108,14239)	41.63 (31.85,55.05)	-0.02 (-0.02,-0.01)	136.28
Sudan	2800 (2050,3759)	33.7 (24.56,45.03)	6614 (4970,8739)	37.78 (27.49,50.99)	-0.12 (-0.14,-0.11)	136.25
Mali	1193 (910,1586)	33.84 (25.66,45.78)	2815 (2156,3713)	35.17 (26.68,47.05)	0.2 (0.16,0.24)	136.06
Turkmenistan	794 (597,1039)	43.24 (32.26,56.89)	1872 (1439,2433)	47.04 (35.47,60.99)	-0.04 (-0.08,0)	135.88
Nigeria	15157 (11648,20152)	37.27 (28.27,50.01)	35723 (28008,46500)	42.52 (32.42,56.76)	-0.07 (-0.13,-0.01)	135.69
Czech Republic	7616 (5591,10112)	54.7 (40.9,71.71)	17905 (14041,20271)	81.97 (65.98,91.63)	-0.81 (-0.91,-0.72)	135.12
Madagascar	1630 (1260,2145)	35.21 (27.02,47.17)	3804 (2959,5017)	37.01 (28.34,48.94)	0.35 (0.31,0.4)	133.32
Lao People's Democratic Republic	1000 (757,1324)	55.76 (42.56,74.12)	2333 (1816,3027)	54.97 (41.92,72.84)	0.19 (0.13,0.24)	133.28
Mauritania	330 (249,441)	35.53 (27.05,47.76)	767 (589,1011)	37.53 (28.39,50.3)	-0.09 (-0.38,0.2)	132.1
Democratic Republic of the Congo	5372 (4076,7087)	40.23 (30.46,53.18)	12383 (9617,16381)	38.47 (28.94,51.58)	0.11 (0.1,0.12)	130.52
United States Virgin Islands	50 (38,66)	61.81 (46.68,82.23)	115 (83,157)	62.03 (47.02,82.25)	0.1 (0.08,0.12)	130.05
Mongolia	450 (338,593)	44.09 (33.03,57.99)	1034 (782,1341)	45.64 (34.27,60.09)	-0.1 (-0.15,-0.05)	129.79
Burkina Faso	1373 (1046,1825)	35.03 (26.64,46.61)	3131 (2428,4105)	36.46 (27.89,48.51)	-0.05 (-0.09,-0.01)	128.04
Haiti	1745 (1328,2272)	59.81 (45.73,79.63)	3950 (3038,5216)	59.42 (44.98,79.53)	0.11 (0.1,0.12)	126.32
Australia	14443 (13099,15906)	73.34 (66.69,80.69)	32531 (24219,42746)	74.05 (56.85,96.39)	0.09 (0.04,0.15)	125.23
Andorra	41 (30,54)	69.12 (51.57,91.7)	91 (68,119)	60.36 (45.23,78.41)	-0.58 (-0.64,-0.52)	123.68
South Africa	9549 (7351,12620)	49.4 (37.52,66.24)	21323 (16354,28253)	48.94 (37.27,64.92)	0.24 (0.22,0.26)	123.31
Azerbaijan	2079 (1577,2727)	43.33 (32.63,56.59)	4617 (3523,6113)	44.9 (33.78,58.97)	0.14 (0.12,0.16)	122.14
Namibia	233 (174,308)	40.47 (30.73,53.77)	515 (390,681)	40.81 (31.04,55.47)	-0.17 (-0.2,-0.14)	121.31
Myanmar	11700 (8930,15322)	57.5 (43.4,76.58)	25401 (19548,33339)	55.75 (42.05,74.46)	0.1 (0.09,0.12)	117.1
Marshall Islands	7 (6,10)	51.39 (39.1,67.49)	16 (12,21)	52.48 (40.09,69.43)	0.13 (0.12,0.14)	116.79
United States of America	245056 (180693,325021)	75.22 (57.39,99.34)	528208 (487191,574743)	89.18 (82.53,96.66)	-0.44 (-0.49,-0.4)	115.55
Tajikistan	1084 (832,1420)	41.09 (31.09,53.75)	2333 (1786,3072)	40.85 (30.53,53.3)	0.04 (0.03,0.06)	115.17
Bermuda	38 (29,51)	62.17 (47.44,82.32)	82 (62,110)	60.11 (45.87,79.58)	0.12 (0.11,0.13)	114.73
Democratic People's Republic of Korea	7060 (5522,9165)	49.69 (38.11,65.61)	15152 (11772,20144)	48.09 (37.23,63.29)	1.5 (1.07,1.93)	114.62
Malawi	1267 (975,1639)	36.49 (27.89,48.03)	2719 (2109,3516)	39.29 (30.1,52.01)	-0.08 (-0.11,-0.05)	114.62
Iceland	175 (129,230)	60.61 (45.01,78.8)	375 (296,464)	65.91 (52.74,81.71)	0 (-0.02,0.02)	114.46
Burundi	791 (607,1035)	36.9 (28.28,48.88)	1690 (1320,2214)	37.32 (28.58,49.92)	0.12 (0.1,0.13)	113.79
Poland	23417 (17441,30849)	53.07 (40,69.57)	50025 (36265,66677)	69.46 (51.87,90.62)	0.19 (0.16,0.22)	113.63
El Salvador	1707 (1311,2234)	58.97 (44.52,78.27)	3647 (2778,4768)	58.15 (44.23,76.71)	0 (-0.02,0.02)	113.6
Pakistan	27497 (20887,36777)	53.26 (39.62,71.06)	57874 (44289,75861)	53.85 (40.3,71.6)	0.06 (0.05,0.08)	110.47
Albania	995 (742,1295)	47.94 (35.37,62.61)	2070 (1507,2764)	46.19 (34.59,60.4)	-0.1 (-0.13,-0.07)	108.11
Saint Vincent and the Grenadines	40 (30,54)	57.27 (43.51,76.79)	84 (64,112)	59.11 (44.99,78.29)	0 (-0.02,0.02)	107.49
Chad	905 (680,1215)	34.2 (26.02,45.78)	1862 (1437,2449)	35.4 (26.67,47.34)	-0.67 (-0.78,-0.55)	105.84
New Zealand	2848 (2164,3675)	71.08 (54.87,91.02)	5817 (4707,7311)	69.78 (57.18,86.67)	-0.1 (-0.11,-0.1)	104.26
Malta	251 (181,332)	57.92 (42.47,76.67)	512 (438,589)	51.15 (44.57,58)	-0.01 (-0.03,0)	104.24
Kingdom of Eswatini	107 (82,140)	41.67 (31.37,55.9)	217 (167,287)	43.34 (32.97,57.62)	0.22 (0.21,0.24)	103.86
Kiribati	17 (13,23)	55.34 (41.81,73.56)	35 (27,46)	55.96 (42.42,75.07)	0.03 (0,0.06)	102.14
Mozambique	1958 (1514,2574)	35.96 (27.52,48.05)	3914 (3015,5091)	38.13 (28.99,50.32)	-0.53 (-0.59,-0.47)	99.9
Seychelles	32 (24,43)	57.65 (43.89,76.07)	64 (50,83)	57.24 (43.64,74.83)	-0.05 (-0.07,-0.04)	98.45
Puerto Rico	2259 (1719,3011)	62.11 (47.9,82.27)	4460 (3243,5952)	61.38 (45.95,80.92)	0.01 (-0.01,0.02)	97.46
Greenland	30 (23,39)	96.28 (72.66,125.85)	60 (44,79)	86.59 (65.04,114.49)	-0.03 (-0.18,0.12)	95.82
Republic of Cabo Verde	83 (62,114)	36.05 (27.37,48.38)	163 (127,214)	37.51 (28.45,50.47)	0.34 (0.28,0.39)	95.34
Sweden	13182 (9876,17727)	85.18 (65.88,110.36)	25710 (18631,33708)	123.84 (92.51,159.67)	0.09 (-0.28,0.47)	95.03
Cyprus	477 (347,625)	55.82 (42,72.7)	928 (720,1218)	42.95 (34.02,55.26)	-0.1 (-0.12,-0.08)	94.81
Central African Republic	380 (287,504)	39.89 (30.12,53.39)	737 (569,976)	39.69 (30.18,52.71)	0.33 (0.26,0.4)	94.05
Antigua and Barbuda	31 (23,42)	57.22 (43.72,75.88)	60 (46,80)	57.46 (43.94,75.87)	0 (-0.01,0.01)	92.83
Gabon	214 (162,288)	40.53 (30.35,54.15)	407 (313,532)	42.53 (32.55,56.71)	-1.16 (-1.25,-1.06)	90.22
Guinea-Bissau	124 (93,164)	35.6 (26.79,46.54)	233 (180,308)	36.54 (27.84,49.11)	0.32 (0.29,0.35)	88.32
Cuba	6120 (4594,8183)	59.93 (45.39,79.13)	11429 (8751,15178)	58.1 (44.65,76.07)	0.86 (0.6,1.12)	86.76
Liberia	392 (295,518)	36.68 (27.93,49.2)	726 (570,941)	37.02 (27.98,49.14)	0.3 (0.29,0.31)	85.07
Sao Tome and Principe	22 (17,30)	36.16 (27.55,48.63)	41 (32,53)	38.74 (29.34,52.48)	0.21 (0.18,0.24)	82.3
Slovakia	3990 (3313,4629)	65.82 (55.05,75.92)	7231 (5730,8496)	73.15 (58.9,85.48)	0.25 (0.17,0.33)	81.25
Luxembourg	380 (310,475)	67.74 (56.09,83.07)	681 (580,770)	65.48 (56.11,73.74)	0.15 (0.13,0.17)	79.22
Tuvalu	3 (2,4)	52.18 (40.21,69.23)	5 (4,7)	55.34 (42.18,72.65)	0.15 (0.12,0.18)	78.96
Sierra Leone	785 (593,1049)	40.49 (31.02,53.67)	1403 (1091,1862)	39.73 (30.33,53.31)	-0.11 (-0.13,-0.08)	78.73
Jamaica	1041 (786,1388)	57.72 (44.41,76.49)	1851 (1423,2396)	59.1 (44.9,77.87)	-1.06 (-1.21,-0.91)	77.77
Barbados	178 (128,242)	59.42 (45.08,79.16)	316 (237,425)	60.95 (46.79,81.94)	0.06 (0.01,0.12)	77.69
Samoa	43 (34,57)	56.53 (43.2,75.2)	77 (60,102)	57.07 (43.2,75.97)	-0.56 (-0.6,-0.51)	77.66
Armenia	1140 (872,1502)	43.01 (32.14,56.2)	2013 (1479,2662)	45.65 (34.23,60.63)	0.21 (0.19,0.23)	76.57
The former Yugoslav Republic of Macedonia	914 (683,1207)	48.59 (36.06,64.08)	1603 (1158,2145)	45.77 (33.88,60.43)	0.04 (0.02,0.05)	75.42
Guinea	1068 (809,1412)	34.48 (26.09,45.94)	1867 (1435,2453)	35.62 (26.88,47.94)	0 (-0.04,0.03)	74.83
Canada	33635 (25923,42484)	100.87 (78.41,126.21)	58043 (42013,77003)	80.6 (59.82,106.65)	-0.03 (-0.05,-0.02)	72.56
Zimbabwe	1472 (1118,1937)	40.11 (30.15,53.61)	2534 (1926,3337)	41.28 (31.18,55.1)	0.09 (0.08,0.11)	72.12
Saint Kitts and Nevis	23 (16,31)	59.61 (45.54,78.91)	39 (29,51)	58.19 (44.27,77.42)	-0.07 (-0.09,-0.04)	70.67
Republic of San Marino	24 (18,32)	67.3 (50.42,87.53)	41 (30,54)	58.5 (43.3,76.78)	0.36 (0.35,0.38)	70.59
Guyana	219 (168,288)	61.15 (46.34,81.74)	364 (277,481)	59.63 (45.02,79.68)	0.13 (0.09,0.17)	66.27
Tonga	28 (21,37)	54.9 (41.6,73.39)	46 (35,60)	58.48 (44.53,76.74)	0.13 (0.12,0.14)	65.31
Slovenia	1229 (920,1632)	50.16 (37.53,66.24)	2024 (1731,2316)	48.42 (42.05,54.65)	-0.09 (-0.14,-0.04)	64.79
South Sudan	828 (632,1090)	35.02 (26.77,46.61)	1351 (1062,1777)	37.43 (28.5,49.65)	-0.01 (-0.14,0.12)	63.08
Kyrgyzstan	1203 (909,1595)	41.46 (31,54.33)	1957 (1491,2572)	41.13 (31.43,53.83)	0.03 (0.01,0.05)	62.73
Croatia	1919 (1584,2351)	30.99 (25.33,38.17)	3045 (2682,3466)	34.78 (30.93,39.18)	-0.12 (-0.13,-0.11)	58.7
Ireland	2713 (1936,3616)	64.43 (47.57,84.46)	4292 (3141,5685)	54.42 (40.84,71.55)	0.09 (0.08,0.1)	58.2
Bosnia and Herzegovina	1861 (1414,2479)	45.79 (34.25,60.36)	2895 (2119,3855)	46.03 (34.49,60.17)	0.05 (0.03,0.08)	55.59
Portugal	9401 (6872,12569)	65.52 (49.07,86.59)	14593 (11898,18076)	59.99 (49.76,72.76)	0.07 (0.06,0.09)	55.22
Spain	41675 (31727,53592)	74.66 (57.65,95)	64456 (56846,73040)	69.9 (62.22,78.58)	0.1 (0.08,0.11)	54.66
Montenegro	313 (235,408)	50.48 (37.49,65.94)	484 (353,637)	47.55 (35.29,62.08)	0.11 (0.09,0.12)	54.63
Netherlands	14708 (13196,16558)	72.21 (64.26,80.62)	22455 (18709,27075)	64.02 (54.48,75.58)	0.17 (0.15,0.19)	52.67
Japan	70805 (54525,93790)	42.03 (32.59,55.25)	107285 (77975,144807)	31.86 (24.84,41.91)	1.25 (0.97,1.53)	51.52
Grenada	43 (32,58)	58.26 (44.46,77.85)	65 (49,86)	58.42 (44.63,77.91)	0.17 (0.1,0.24)	49.64
Kazakhstan	5935 (4511,7796)	48.19 (36.41,63.55)	8829 (6626,11519)	48.85 (37.09,63.65)	0.1 (0.07,0.13)	48.75
Switzerland	4309 (3281,5690)	40.72 (31.61,52.93)	6346 (5485,7579)	36.45 (31.83,42.53)	0.1 (0.09,0.11)	47.27
Federated States of Micronesia	24 (18,31)	54.03 (41.13,71.19)	35 (27,46)	53.81 (41.12,71.15)	0.36 (0.32,0.4)	47.09
Republic of Moldova	1925 (1459,2517)	43.01 (32.7,55.93)	2822 (2114,3649)	47.44 (36.08,60.91)	-0.24 (-0.32,-0.16)	46.58
Russian Federation	86356 (65246,113303)	47.79 (36.77,62.21)	125499 (94653,165367)	52.32 (40.22,68.2)	0 (-0.01,0.01)	45.33
Italy	68691 (50618,91262)	76.05 (57.71,99.91)	99307 (72177,134792)	70.54 (52.49,92.64)	0.13 (0.12,0.15)	44.57
Afghanistan	1906 (1415,2571)	31.95 (23.7,42.95)	2735 (2056,3602)	33.33 (24.48,44.48)	0.13 (0.11,0.15)	43.53
Dominica	35 (26,47)	58.83 (45.26,78.42)	49 (37,65)	59.66 (45.28,78.68)	-0.39 (-0.57,-0.21)	41.21
Denmark	5649 (4210,7572)	68.96 (52.48,89.77)	7912 (5907,10323)	70.03 (54.45,89.03)	-0.13 (-0.15,-0.12)	40.06
Greece	8833 (7049,11378)	57.29 (45.98,72.87)	12367 (9012,16893)	54.67 (41,71.66)	-0.06 (-0.08,-0.03)	40.01
Germany	101466 (75243,135577)	79.75 (60.18,104.73)	140086 (122558,158105)	81.28 (72.34,89.74)	0.15 (0.15,0.16)	38.06
France	57571 (42070,77071)	68.85 (51.4,90.39)	78372 (57303,105675)	59.15 (44.34,78.68)	0.32 (0.29,0.35)	36.13
Republic of Nauru	2 (2,3)	57.79 (43.81,77.26)	3 (2,4)	60.59 (45.99,80.04)	-0.04 (-0.06,-0.02)	35.55
United Kingdom of Great Britain and Northern Ireland	48564 (36703,63566)	53.06 (41.35,68.26)	65549 (51519,83607)	52.25 (41.8,65.6)	0.54 (0.48,0.61)	34.97
Belarus	5642 (4239,7454)	43.56 (32.82,56.35)	7544 (5606,9888)	47.24 (35.87,61.53)	0.1 (0.08,0.12)	33.72
Estonia	871 (648,1141)	42.66 (32.14,54.94)	1149 (859,1498)	46.91 (35.52,60.22)	0.39 (0.38,0.41)	31.89
Lithuania	1975 (1485,2581)	43.97 (33.46,57.27)	2548 (1918,3354)	48.23 (36.45,62.39)	0.04 (0.03,0.05)	29.07
Lesotho	300 (227,402)	38.22 (28.75,50.95)	387 (293,514)	39.92 (30.15,53.63)	0.86 (0.67,1.05)	28.9
Norway	4758 (3431,6405)	69.29 (52.99,90.88)	6082 (4530,8012)	62.72 (47.43,82.17)	-0.03 (-0.11,0.06)	27.81
Uruguay	1675 (1238,2253)	42.52 (32,56.67)	2129 (1563,2898)	38.49 (28.98,51.8)	0.01 (-0.02,0.03)	27.1
Tokelau	1 (1,1)	51.88 (39.68,69.51)	1 (1,1)	56.13 (42.64,73.71)	0 (-0.02,0.02)	26.05
Finland	6773 (4959,8593)	94.77 (70.63,119.71)	8476 (6391,11009)	69.89 (55.04,86.68)	0.51 (0.45,0.57)	25.15
Argentina	13363 (10066,17929)	41.84 (31.73,55.61)	16008 (13581,19205)	28.5 (24.36,34.01)	-1.31 (-1.62,-0.99)	19.79
Principality of Monaco	47 (34,63)	66.75 (49.53,87.83)	55 (40,74)	58.82 (44.19,76.65)	0.03 (0.01,0.05)	18.23
Latvia	1446 (1077,1905)	40.6 (30.59,52.86)	1701 (1429,1990)	47.4 (40.34,54.56)	-0.06 (-0.07,-0.05)	17.6
Belgium	9867 (7416,13339)	62.56 (47.73,83.44)	11602 (8964,15260)	53.01 (41.85,67.78)	0.25 (0.21,0.29)	17.58
Ukraine	31985 (24201,42017)	44.68 (34.28,57.82)	35530 (26656,46895)	46.19 (35.34,60.16)	-0.27 (-0.39,-0.14)	11.08
Serbia	5307 (3932,7011)	45.39 (33.82,59.77)	5688 (4597,7029)	34.05 (28.15,41.75)	-1 (-1.25,-0.74)	7.19
Hungary	8383 (6153,11236)	55.95 (41.54,73.85)	8870 (6408,11720)	46.18 (34.66,60.55)	-0.06 (-0.08,-0.04)	5.82
Bulgaria	6135 (4417,8233)	47.44 (34.84,62.38)	6484 (4590,8604)	45.66 (33.96,60.04)	-0.73 (-0.8,-0.67)	5.7
Republic of Niue	1 (1,2)	56.96 (43.31,75.64)	1 (1,2)	60.47 (46.2,79.8)	0.15 (0.12,0.19)	-1.84
Georgia	2950 (2187,3910)	47.31 (35.38,61.93)	2830 (2114,3690)	47.21 (35.92,61.51)	-0.64 (-0.71,-0.57)	-4.09
Romania	13355 (9778,17808)	47.05 (34.77,61.61)	12515 (10602,15109)	33.74 (29.07,40.1)	0.33 (0.25,0.4)	-6.29
	Number(95%UI)	Rate(95%UI)	Number(95%UI)	Rate(95%UI)	EAPC_95%CI
