# Supplementary material for: Global Epidemiological Transition of Atrial Fibrillation/Flutter (1990–2021): Multidimensional Burden Dynamics and Socioeconomic Health Gradients Across 204 Countries and Territories
Source: Rev Cardiovasc Med. 2025 Dec 18;26(12):45091. doi: 10.31083/RCM45091 (PMC12781011; doi:10.31083/RCM45091)
Supplement: Supplementary file 1 [file 2153-8174-26-12-45091-s1.zip › Supplementary Table 5.xlsx]

## Sheet: Sheet1
Location	Incidence in 1990		Incidence in 2021		1990-2021 EAPC	1990-2021 change
	Number(95%UI)	Rate(95%UI)	Number(95%UI)	Rate(95%UI)	EAPC_95%CI
Afghanistan	17747 (13622,23160)	312.82 (240.08,412.25)	25639 (19701,33184)	338.76 (257.55,442.8)	0.26 (0.23,0.29)	44.47
Albania	10877 (8359,13976)	576.46 (437.91,747.53)	26254 (20002,34169)	582.74 (445.93,753.86)	0.07 (0.04,0.1)	141.36
Algeria	34903 (26341,46477)	350.33 (265.16,464.73)	116519 (89354,153163)	376.73 (287.03,499.12)	0.17 (0.14,0.19)	233.84
American Samoa	113 (89,149)	620 (485.43,805.63)	289 (229,380)	672.65 (528.47,875.08)	0.21 (0.18,0.25)	154.79
Andorra	462 (354,595)	835.12 (645.86,1082.98)	1172 (905,1510)	743.99 (574.87,956.34)	-0.53 (-0.58,-0.47)	153.5
Angola	12292 (9545,16176)	419.99 (324.84,550.58)	41399 (32326,54332)	452.08 (354.11,588.63)	0.27 (0.26,0.28)	236.81
Antigua and Barbuda	361 (277,468)	640.52 (500.21,831.03)	664 (518,869)	657.2 (512.46,858.3)	0.07 (0.05,0.08)	84.05
Argentina	144409 (112881,189972)	462.57 (362.38,606.35)	194835 (169094,228621)	340.72 (296.16,399.78)	-1.03 (-1.32,-0.74)	34.92
Armenia	12536 (9693,16435)	507.82 (391.11,664.63)	24452 (18788,32257)	556.65 (424.75,729.78)	0.33 (0.31,0.35)	95.06
Australia	176034 (164773,187556)	900.54 (846.03,956.65)	435826 (338605,563002)	928.31 (725.71,1201.33)	0.19 (0.13,0.26)	147.58
Austria	80258 (71857,89871)	643.17 (578.86,714.48)	241015 (230229,251784)	1217.22 (1164.84,1272.17)	2.33 (2.19,2.48)	200.3
Azerbaijan	22683 (17563,29382)	501.7 (385.38,655.28)	48767 (38083,64570)	540.88 (415.38,701.51)	0.29 (0.27,0.31)	114.99
Bahrain	462 (356,611)	361.4 (274.6,473.49)	2667 (2055,3468)	386.71 (293.82,505.55)	-0.06 (-0.08,-0.05)	476.93
Bangladesh	190657 (146465,248663)	472.02 (362.32,621.61)	623060 (480696,812961)	494.7 (380.67,643.93)	0.18 (0.16,0.21)	226.8
Barbados	2085 (1592,2746)	666.99 (518.95,866.63)	3693 (2829,4833)	701.8 (540.68,913.61)	0.17 (0.11,0.23)	77.11
Belarus	71527 (55047,92982)	556.58 (429.87,719.16)	101036 (78621,132534)	620.57 (486.13,809.95)	0.17 (0.15,0.19)	41.26
Belgium	112962 (86002,147149)	704.67 (544.2,918.24)	163236 (131345,207711)	675.51 (553.96,847.21)	0.34 (0.31,0.38)	44.5
Belize	607 (476,781)	668.4 (523.01,861.13)	1881 (1485,2467)	693.37 (538.53,897.5)	-0.22 (-0.3,-0.15)	209.8
Benin	6795 (5253,8934)	377.41 (290.58,493.99)	17562 (13735,23147)	396.48 (308.75,520.98)	0.14 (0.12,0.16)	158.44
Bermuda	423 (328,552)	705.31 (550.87,914.8)	1007 (782,1312)	700.19 (547.46,909.57)	0.16 (0.15,0.17)	138.14
Bhutan	864 (668,1134)	467.22 (356.2,612.99)	2770 (2170,3630)	492.91 (384.1,647.49)	-0.04 (-0.06,-0.03)	220.49
Bolivarian Republic of Venezuela	65247 (51221,84287)	743.12 (578.4,960.3)	202304 (158201,263377)	700.83 (544.82,906.43)	0.18 (0.15,0.2)	210.06
Bosnia and Herzegovina	20194 (15626,26610)	551.75 (424.34,722.2)	36920 (28206,47883)	574.34 (442.67,741.06)	0.18 (0.16,0.19)	82.83
Botswana	1971 (1525,2589)	435.97 (337.45,570.77)	5721 (4459,7586)	467.19 (359.37,610.96)	0.17 (0.14,0.2)	190.2
Brazil	644967 (507649,839852)	802.83 (631.35,1041.09)	1961680 (1546310,2544332)	795.32 (626.23,1025.71)	0.21 (0.21,0.22)	204.15
Brunei Darussalam	525 (412,677)	537.28 (419.06,696.7)	1479 (1155,1910)	452.03 (354.84,582.96)	-0.07 (-0.09,-0.06)	181.78
Bulgaria	70573 (53726,92308)	580.26 (444.98,749.7)	86405 (64937,113573)	564.76 (430.67,735.55)	-0.66 (-0.71,-0.61)	22.43
Burkina Faso	13882 (10757,18200)	377.76 (293.77,494.41)	31626 (24731,41910)	397.21 (311.38,519)	-0.01 (-0.05,0.03)	127.82
Burundi	8282 (6487,10976)	407.99 (320.53,536.99)	17035 (13278,22301)	418.87 (326.88,552.33)	0.14 (0.13,0.16)	105.7
Cambodia	20822 (16350,27382)	562.64 (441.69,725.52)	61483 (48621,81182)	578.56 (457.17,751.32)	0.1 (0.09,0.11)	195.28
Cameroon	14149 (10972,18719)	381.73 (293.64,497.91)	45126 (35031,58573)	432.9 (335.41,563.68)	0.19 (0.18,0.2)	218.93
Canada	383916 (305778,474738)	1163.51 (929.48,1432.68)	731819 (554975,954038)	958.83 (733.17,1244.27)	0.08 (0.06,0.09)	90.62
Central African Republic	3545 (2742,4677)	416.27 (320.82,545.51)	6761 (5202,8922)	416.26 (325.14,546.14)	0.38 (0.31,0.45)	90.73
Chad	9335 (7171,12424)	366 (283.48,480.61)	18475 (14434,24478)	383.73 (298.18,504.47)	-0.53 (-0.65,-0.42)	97.92
Chile	48779 (37923,63534)	517.99 (401.73,671.12)	127594 (98729,165412)	489.14 (379.61,632.16)	-0.01 (-0.01,0)	161.58
China	3195309 (2518983,4168290)	457.72 (358.93,594.96)	10775721 (8531627,14014036)	524 (418.15,681.23)	0.16 (0.16,0.17)	237.24
Colombia	101960 (80303,132427)	648.41 (506.48,845.13)	361800 (282565,475575)	650.75 (507.97,853.91)	-0.32 (-0.37,-0.27)	254.84
Commonwealth of the Bahamas	978 (767,1269)	691.07 (536.42,899.86)	2533 (1987,3335)	674.57 (529.29,883.91)	0.48 (0.38,0.58)	158.99
Comoros	655 (509,868)	395.77 (309.16,515.75)	1811 (1415,2366)	415.57 (326.17,548.36)	0.04 (0.02,0.05)	176.36
Congo	3685 (2852,4857)	433.69 (337.43,567.64)	9845 (7730,12833)	462.37 (360.8,600.06)	0.15 (0.14,0.16)	167.17
Cook Islands	65 (51,87)	595.69 (462.18,769.16)	178 (138,232)	683.51 (533.18,886.86)	0.22 (0.2,0.23)	171.78
Costa Rica	12283 (9603,15941)	740.27 (578.22,963.56)	39959 (31002,51910)	727.25 (561.47,946.4)	0.44 (0.4,0.48)	225.32
Croatia	22653 (19259,27369)	388.27 (328.33,464.05)	39620 (35576,44450)	420.02 (381.35,470.13)	-0.07 (-0.08,-0.07)	74.9
Cuba	69471 (53452,90480)	684.27 (530.29,890.3)	136060 (106604,175458)	671.42 (527.93,869.79)	0.16 (0.15,0.17)	95.85
Cyprus	5114 (3908,6514)	652.09 (507.78,834.3)	10427 (8434,13170)	487.17 (395.53,615.62)	0.69 (0.45,0.93)	103.88
Czech Republic	93403 (71391,120323)	665.74 (509.98,854.56)	228258 (188006,254737)	981.52 (815.26,1089.62)	-0.06 (-0.08,-0.04)	144.38
Democratic People's Republic of Korea	73282 (57655,93865)	534.03 (422.64,695.54)	166218 (132256,214516)	532.4 (422.66,687.42)	-0.83 (-0.98,-0.69)	126.82
Democratic Republic of the Congo	51338 (39752,66862)	429.1 (331.65,559.18)	118526 (92188,158139)	411.45 (320.33,546.46)	1.44 (1.06,1.81)	130.87
Denmark	69659 (53710,89658)	817.12 (637.85,1043.61)	111718 (88772,138463)	908.22 (736.43,1119.51)	-0.03 (-0.05,-0.02)	60.38
Djibouti	416 (324,545)	388.29 (306.04,508.88)	2213 (1710,2891)	424.62 (335.81,555.29)	-0.18 (-0.2,-0.17)	431.97
Dominica	389 (299,510)	650.97 (507.12,849.2)	544 (418,711)	668.86 (514.54,861.99)	-0.06 (-0.24,0.13)	39.73
Dominican Republic	22177 (17125,29173)	662.46 (509.25,862.76)	64889 (50825,84248)	667.32 (520.85,869.63)	0.31 (0.3,0.32)	192.6
Ecuador	29616 (23224,38669)	606.55 (471.16,785.92)	98459 (77061,128281)	615.7 (480.28,800.86)	0.09 (0.08,0.11)	232.46
Egypt	67055 (51335,87638)	333.76 (255.54,434.8)	184697 (143378,239672)	393 (297.72,514.22)	0 (-0.01,0.01)	175.44
El Salvador	18470 (14488,24034)	654.08 (510.09,850.26)	42585 (33215,55380)	665.9 (520.53,865.31)	0.08 (0.07,0.1)	130.57
Equatorial Guinea	634 (492,835)	413.19 (321.21,541.73)	1997 (1582,2592)	487.69 (375.94,633.88)	0.58 (0.55,0.6)	215.03
Eritrea	3091 (2340,4067)	371.42 (292.85,487.09)	8704 (6755,11290)	391.78 (304.41,516.89)	0.07 (0.06,0.07)	181.55
Estonia	11240 (8653,14638)	544.37 (421.2,706.07)	17269 (13159,22327)	619.55 (480.95,800.04)	0.58 (0.56,0.61)	53.64
Ethiopia	63428 (49352,84190)	406.05 (319.38,532.83)	184880 (146237,239761)	479.99 (377.48,630.3)	0.17 (0.16,0.18)	191.48
Federated States of Micronesia	242 (191,315)	574.85 (450.09,745.62)	353 (275,461)	586.69 (458.47,759.65)	0.48 (0.44,0.53)	45.62
Fiji	1737 (1367,2298)	607.48 (474.79,789.89)	4434 (3483,5800)	676.96 (527.93,884.27)	0.16 (0.15,0.17)	155.32
Finland	85278 (64676,106114)	1168.45 (891.81,1441.77)	117234 (94965,141038)	862.54 (725.46,1013.76)	0.68 (0.6,0.77)	37.47
France	703229 (534466,921039)	803.34 (620.29,1041.29)	1081926 (820574,1416350)	717.98 (554.42,925.96)	0.37 (0.35,0.39)	53.85
Gabon	2194 (1700,2905)	432.99 (334.06,567.18)	4065 (3180,5323)	465.31 (360.35,610.14)	-1.12 (-1.23,-1.01)	85.28
Georgia	33800 (25849,44479)	558.89 (425.91,728.4)	35412 (26991,46236)	568.73 (436.23,738.62)	-0.5 (-0.57,-0.44)	4.77
Germany	1225849 (937079,1593976)	927.92 (719.81,1195.45)	2155152 (1896612,2379617)	1072.86 (943.99,1172.82)	0.22 (0.22,0.23)	75.81
Ghana	20084 (15703,26388)	392.93 (305.98,515.13)	60669 (47244,80034)	432.42 (334.33,567.15)	0.11 (0.08,0.14)	202.07
Greece	105797 (87036,133969)	686.94 (566.89,865.16)	175318 (132665,230098)	662.08 (510.11,855.56)	0 (-0.02,0.03)	65.71
Greenland	292 (228,377)	1087.86 (839.27,1403.54)	617 (478,795)	1014.83 (775.76,1305.09)	0.38 (0.16,0.6)	111.34
Grenada	498 (382,652)	642.5 (501.35,833.65)	695 (538,916)	653.72 (506.53,851.89)	0.23 (0.17,0.3)	39.58
Guam	369 (289,473)	597.15 (469.33,773.68)	1453 (1138,1871)	672.25 (525.78,866.79)	-0.32 (-0.58,-0.06)	294.12
Guatemala	17778 (13983,23674)	604.89 (470,790.52)	66296 (51813,86475)	636.34 (499.2,825.44)	-0.15 (-0.23,-0.07)	272.9
Guinea	11006 (8485,14476)	370.46 (286.63,484.66)	19024 (14744,25081)	387.59 (300.45,506.19)	0 (-0.04,0.05)	72.85
Guinea-Bissau	1218 (950,1606)	379.44 (293.67,497.66)	2225 (1727,2948)	394.7 (304.39,521.63)	0.36 (0.32,0.41)	82.76
Guyana	2254 (1769,2967)	671.43 (519.76,877.4)	3827 (2984,5099)	667.24 (519.54,874.3)	0.24 (0.21,0.28)	69.78
Haiti	17161 (13462,22578)	637.48 (497.01,823.22)	39243 (30771,51649)	654.08 (507,860.17)	0.13 (0.13,0.14)	128.67
Honduras	12036 (9402,15784)	659.29 (513.99,858.55)	37962 (29758,49433)	664.18 (516.7,857.85)	0.12 (0.11,0.12)	215.41
Hungary	101902 (76999,132894)	681.32 (519.83,880.64)	118850 (90414,156204)	574.65 (443.45,748.72)	-0.01 (-0.03,0.01)	16.63
Iceland	2087 (1581,2704)	704.04 (536.96,912.64)	4788 (3892,5821)	793.27 (651.04,960.17)	0.11 (0.1,0.12)	129.41
India	1860594 (1442729,2458704)	521.35 (402.59,685.09)	5612366 (4314558,7360330)	533.92 (412.71,700)	0.02 (0.01,0.03)	201.64
Indonesia	560360 (442858,730937)	700.63 (547.24,905.66)	1474160 (1152713,1922564)	728.2 (569.74,942.29)	-0.6 (-0.66,-0.55)	163.07
Iraq	26906 (20773,34733)	373.36 (285.05,485.8)	78701 (61203,102060)	406.12 (308.47,532.03)	0.22 (0.14,0.3)	192.5
Ireland	31562 (23747,40777)	757.71 (578.57,979.99)	54616 (42201,70424)	666.48 (516.95,858.36)	0.09 (0.08,0.11)	73.04
Islamic Republic of Iran	75833 (58814,99095)	385.97 (296.24,507.56)	294249 (230024,382166)	425.39 (327.17,559.23)	0.15 (0.14,0.16)	288.02
Israel	41616 (31818,54187)	848.35 (656.52,1096.61)	147352 (122034,167473)	1155.51 (958.33,1312.39)	0.23 (0.18,0.28)	254.07
Italy	824078 (633970,1072624)	897.86 (697.07,1163.46)	1327156 (1001901,1743600)	821.57 (632.6,1065.6)	0.26 (0.24,0.28)	61.05
Jamaica	11880 (9135,15489)	647.52 (501.68,840.64)	21347 (16750,27574)	675.56 (527.03,877.87)	-0.86 (-0.98,-0.73)	79.68
Japan	873570 (685978,1135914)	519.91 (411.63,671.77)	1498702 (1171946,1964169)	391.87 (310.63,511.22)	1.46 (1.15,1.77)	71.56
Jordan	3649 (2816,4743)	354.23 (268.4,466.12)	23983 (18451,31112)	396.61 (300.63,520.3)	-0.6 (-0.69,-0.51)	557.28
Kazakhstan	65048 (50303,84806)	562.81 (428.43,731.6)	96397 (74221,126067)	589.25 (453.42,768.59)	0.15 (0.11,0.18)	48.19
Kenya	32479 (25576,42395)	455.99 (357.55,595.62)	90501 (71144,118517)	467.05 (366.94,610.02)	-0.89 (-1.16,-0.61)	178.64
Kingdom of Eswatini	1042 (813,1372)	445.49 (345.52,584.17)	2108 (1632,2790)	468.81 (364.74,615.22)	0.35 (0.34,0.37)	102.38
Kiribati	170 (133,221)	577.26 (450.63,748.84)	347 (272,457)	598.52 (466.2,771.38)	0.16 (0.13,0.18)	103.65
Kuwait	1721 (1337,2199)	369.85 (282.78,483.44)	9836 (7697,12638)	408.07 (310.58,530.22)	0.07 (0.06,0.08)	471.57
Kyrgyzstan	13329 (10299,17484)	478.91 (366.47,626.57)	20779 (16256,27052)	491.16 (377.25,639.22)	0.09 (0.07,0.11)	55.89
Lao People's Democratic Republic	9988 (7851,13152)	587.21 (457.7,766.12)	23869 (18913,31406)	605.11 (475.86,782.28)	0.29 (0.24,0.35)	138.98
Latvia	18682 (14270,24444)	516.84 (396.14,673.25)	25774 (22299,29649)	629.57 (547.41,715.02)	0.05 (0.04,0.06)	37.96
Lebanon	6336 (4939,8255)	342.25 (261.21,444.6)	24591 (18725,32516)	387.14 (298.49,511.08)	0.1 (0.08,0.12)	288.11
Lesotho	3040 (2351,3994)	403.46 (311.48,530.49)	3809 (2967,5053)	423.73 (327.59,555.16)	0.97 (0.8,1.14)	25.29
Liberia	4038 (3146,5396)	397.36 (308.62,524.77)	7117 (5638,9316)	408.89 (317.19,535.39)	0.44 (0.42,0.45)	76.26
Libya	6061 (4645,7875)	367.31 (276.5,479.71)	17554 (13696,22623)	398.27 (304.76,518.53)	0.14 (0.13,0.14)	189.65
Lithuania	25740 (19772,33473)	567.12 (437.53,735.84)	37996 (28984,48993)	634.2 (495.02,808.33)	0.1 (0.09,0.11)	47.62
Luxembourg	4288 (3610,5095)	763.59 (647.3,906.09)	8302 (7313,9305)	751.62 (663.73,841.08)	0.24 (0.21,0.26)	93.62
Madagascar	16984 (13349,22344)	391.91 (308.5,516.98)	37729 (29479,49128)	417.24 (327.3,548.36)	0.42 (0.38,0.46)	122.15
Malawi	13014 (10145,17325)	406.12 (318.51,530.77)	27955 (21964,36667)	445.44 (350.05,586.14)	0.01 (-0.04,0.05)	114.81
Malaysia	52682 (42117,68276)	631.34 (495.34,821.09)	174176 (137798,228296)	673.16 (526.92,873.05)	0.22 (0.21,0.23)	230.62
Maldives	424 (329,553)	601.49 (471.53,786.4)	1871 (1497,2409)	619.06 (486.08,803.07)	0.29 (0.27,0.32)	340.77
Mali	11800 (9185,15919)	363.12 (281.72,476.4)	28145 (22007,37160)	384.98 (298.11,507.1)	0.34 (0.29,0.38)	138.51
Malta	2836 (2179,3655)	676.78 (521.13,871.7)	6323 (5524,7076)	598.49 (529.84,673.49)	0.05 (0.04,0.07)	122.92
Marshall Islands	73 (57,93)	543.46 (423.67,699.52)	157 (122,206)	578.23 (451.61,751.27)	0.18 (0.17,0.19)	115.38
Mauritania	3395 (2607,4514)	383.24 (295.57,505.2)	8034 (6250,10647)	419.11 (324.19,548.09)	-0.06 (-0.35,0.23)	136.67
Mauritius	3919 (3071,5108)	621.51 (488.13,813.67)	11425 (8978,15014)	642.42 (500.8,837.33)	0.18 (0.17,0.19)	191.53
Mexico	278511 (219192,361872)	732.26 (571.33,951.32)	899391 (705327,1167818)	746.46 (582.69,967.96)	0.28 (0.27,0.3)	222.93
Mongolia	4854 (3718,6266)	507.69 (387.87,661.82)	10601 (8189,13897)	544.58 (413.48,704.44)	-0.02 (-0.08,0.03)	118.38
Montenegro	3723 (2851,4875)	622.42 (474.22,809.12)	5917 (4506,7731)	597.77 (457.54,773.59)	0.12 (0.1,0.14)	58.91
Morocco	45335 (34423,58980)	360.21 (273.2,470.75)	117079 (89916,151800)	383.34 (292.51,505.95)	0.05 (0.04,0.06)	158.25
Mozambique	20053 (15801,26456)	397.84 (310.59,525.54)	39677 (30931,51541)	427.96 (333.79,561.38)	-0.41 (-0.46,-0.35)	97.86
Myanmar	118341 (93009,156133)	613.93 (479.1,797.7)	267795 (211909,352206)	614.44 (480.43,795.77)	0.25 (0.23,0.27)	126.29
Namibia	2284 (1755,2994)	432.25 (335.34,566.54)	5143 (3995,6875)	443.93 (340.35,581.29)	-0.08 (-0.12,-0.05)	125.21
Nepal	34654 (26729,45519)	471.77 (362.87,619.63)	96213 (73203,125250)	471.74 (359.9,618.89)	0.12 (0.09,0.15)	177.64
Netherlands	172361 (156082,189738)	834.04 (753,922.78)	287028 (243038,332612)	769.98 (654.22,894.08)	0.2 (0.19,0.22)	66.53
New Zealand	32004 (25316,40250)	806.03 (643.22,1015.05)	72708 (60818,88247)	835.21 (704.87,1004.71)	0.01 (0,0.02)	127.18
Nicaragua	9056 (7066,11755)	657.62 (505.51,861.44)	30250 (23880,39026)	661.52 (516.78,851.32)	0.05 (0.04,0.06)	234.05
Niger	8171 (6367,10826)	368.55 (285.62,485.65)	25954 (20174,34414)	383.57 (295.92,504.59)	0.06 (0.04,0.09)	217.62
Nigeria	153286 (119379,203690)	399.72 (310.99,523.95)	353475 (278100,466330)	461.68 (358.97,602.32)	0.02 (-0.05,0.09)	130.6
Northern Mariana Islands	82 (64,104)	633.21 (496.4,821.86)	294 (229,378)	662.43 (515.37,853.03)	-0.59 (-0.72,-0.46)	260.21
Norway	57867 (44003,75498)	798.36 (620.77,1032.65)	79412 (61345,102809)	761.48 (589.35,985.49)	0.2 (0.1,0.29)	37.23
Oman	1615 (1248,2101)	292.89 (225.07,380.76)	5827 (4557,7637)	365.26 (276.39,482.95)	0.03 (0.02,0.05)	260.77
Pakistan	270729 (206528,355785)	554.73 (429.37,728.7)	548174 (427141,726637)	558.61 (429.5,735.69)	0.13 (0.11,0.15)	102.48
Palestine	2437 (1859,3179)	323.2 (244.98,422.73)	7197 (5525,9405)	347.45 (265.23,453.98)	0.57 (0.52,0.62)	195.36
Panama	9494 (7472,12317)	676.55 (528.06,881.82)	30751 (24204,39735)	691.05 (542.43,895.33)	0.27 (0.23,0.31)	223.92
Papua New Guinea	7335 (5716,9600)	532.9 (418.45,697.52)	21815 (17006,28137)	543.71 (426.86,705.94)	-0.08 (-0.11,-0.05)	197.41
Paraguay	16763 (13141,21472)	797.07 (624.59,1027.49)	43040 (33767,55877)	769.35 (602.53,992.61)	0.1 (0.06,0.13)	156.75
Peru	66121 (52636,86420)	597.59 (472.59,772.26)	220883 (171496,283755)	668.37 (516.03,860.23)	-0.16 (-0.21,-0.12)	234.06
Philippines	160947 (126928,211314)	648.69 (510.61,837.57)	466916 (369507,610795)	653.73 (513.13,843.12)	0.84 (0.77,0.91)	190.11
Plurinational State of Bolivia	16730 (13176,22025)	595.3 (464.6,774.97)	51917 (40535,67894)	622.3 (488.06,809.65)	0.06 (0.04,0.07)	210.33
Poland	276686 (211770,358761)	640.38 (488.94,828.18)	648195 (491254,846914)	866.31 (664.47,1117.94)	0.29 (0.26,0.32)	134.27
Portugal	105934 (80401,138675)	758.21 (585.05,989.75)	192005 (161459,229225)	695.71 (591.04,820.14)	0.18 (0.16,0.2)	81.25
Principality of Monaco	602 (451,792)	787.04 (609.64,1021.06)	754 (573,971)	718.17 (557.76,916.81)	0.1 (0.08,0.12)	25.26
Puerto Rico	25706 (19933,33640)	709.64 (552.95,924.66)	56494 (43078,73735)	715.09 (552.46,927.13)	0.05 (0.04,0.07)	119.77
Qatar	298 (228,389)	363.49 (278.22,475.53)	3005 (2251,3953)	402.59 (305.76,529.29)	-0.14 (-0.17,-0.11)	908.18
Republic of Cabo Verde	943 (728,1248)	397.4 (310.11,520.15)	1754 (1380,2302)	419.74 (323.1,551.73)	0.49 (0.43,0.54)	85.99
Republic of C么te d'Ivoire	12409 (9635,16308)	402.26 (310.63,527.53)	38549 (30111,50565)	424.45 (328.78,553.75)	-0.01 (-0.02,0)	210.66
Republic of Korea	167647 (132028,217480)	610.53 (486.7,785.88)	628474 (544533,739494)	675.14 (584.7,790.59)	0.25 (-0.03,0.53)	274.88
Republic of Moldova	23013 (17873,30099)	551.37 (427.29,709.11)	37430 (28839,48105)	622.47 (480.68,796.46)	-0.27 (-0.31,-0.23)	62.65
Republic of Nauru	23 (18,30)	642.55 (498.21,838.02)	31 (25,40)	671.41 (528.4,873.97)	0.02 (0.01,0.04)	37.68
Republic of Niue	14 (11,19)	616.15 (483.25,798.37)	14 (11,19)	677.63 (531.4,878.21)	0.26 (0.22,0.3)	-0.78
Republic of Palau	49 (39,65)	585.01 (458.06,756.17)	125 (98,163)	646.55 (506.74,842.07)	0.52 (0.36,0.68)	153.23
Republic of San Marino	293 (225,382)	800.69 (623.05,1036.98)	583 (442,761)	720.08 (555.9,936.44)	0.45 (0.43,0.46)	99.04
Republic of the Gambia	1153 (900,1502)	394.31 (307.81,516.75)	3491 (2752,4643)	411.42 (317.56,536.48)	-1.17 (-1.44,-0.9)	202.8
Romania	153776 (118560,200226)	568.65 (435.33,734.23)	162826 (141283,191969)	412.59 (359.76,488)	0.43 (0.33,0.52)	5.89
Russian Federation	1053310 (820702,1363643)	599.94 (467.24,774.28)	1639057 (1272601,2138452)	673.56 (526.09,872.26)	0.11 (0.1,0.11)	55.61
Rwanda	9685 (7590,12457)	414.73 (326,538.65)	23218 (18165,30751)	431.09 (337.04,563.82)	-0.02 (-0.04,0.01)	139.74
Saint Kitts and Nevis	253 (194,329)	653.45 (516.25,841.33)	406 (319,530)	657.86 (511.85,859.19)	0.01 (-0.01,0.03)	60.28
Saint Lucia	583 (447,760)	688.42 (532.55,895.22)	1618 (1260,2099)	680.63 (528.46,880.89)	0.18 (0.17,0.19)	177.35
Saint Vincent and the Grenadines	443 (341,581)	631.81 (489.77,823.79)	939 (732,1231)	670.59 (523.25,876.28)	0.07 (0.05,0.1)	112.2
Samoa	451 (356,591)	612.88 (479.08,796.86)	825 (649,1086)	637.38 (497.38,825.04)	-0.44 (-0.48,-0.4)	82.81
Sao Tome and Principe	234 (182,309)	391.01 (302,510.48)	413 (324,548)	431.62 (332.48,560.79)	0.3 (0.26,0.33)	76.11
Saudi Arabia	15737 (12130,20450)	330.72 (250.33,435.24)	54167 (42125,71479)	391.86 (301.89,511.74)	0.53 (0.51,0.54)	244.19
Senegal	11310 (8799,15063)	404.14 (314.98,526.95)	28239 (22128,37630)	416.56 (324.04,545.14)	0.1 (0.07,0.13)	149.69
Serbia	56918 (44033,74679)	549.73 (422.16,715.09)	70792 (59259,87626)	409.9 (345.15,506.86)	-1.01 (-1.31,-0.72)	24.38
Seychelles	354 (278,458)	630.72 (495.41,812.41)	696 (551,905)	644.8 (506.5,834.04)	0.04 (0.02,0.06)	96.54
Sierra Leone	8193 (6376,10749)	441.68 (342.89,578.08)	14273 (11176,18823)	438.39 (341.01,578.66)	-0.08 (-0.12,-0.05)	74.21
Singapore	10361 (8190,13361)	496.12 (394.24,643.05)	36795 (28982,47620)	430.26 (339.42,557.39)	-0.62 (-0.72,-0.51)	255.14
Slovakia	50960 (42632,58858)	848.64 (713.21,976.42)	90634 (74283,106522)	917.33 (758.01,1072.43)	0.16 (0.08,0.24)	77.85
Slovenia	15036 (11602,19562)	610.78 (474.02,792.53)	28595 (25053,32065)	617.35 (543.74,691.9)	0.05 (0.01,0.09)	90.18
Socialist Republic of Viet Nam	214245 (169209,280476)	581.97 (454.92,753.15)	581496 (457784,771131)	644.9 (502.66,844.07)	0.06 (0.05,0.07)	171.42
Solomon Islands	583 (457,752)	551.7 (429.29,719.58)	1594 (1258,2087)	568.32 (443.6,747.82)	0.15 (0.14,0.16)	173.26
Somalia	6910 (5439,8954)	374.38 (294.47,490.01)	18687 (14347,24314)	392.02 (308.37,516.94)	-0.08 (-0.09,-0.06)	170.43
South Africa	98210 (77197,127867)	532.23 (414.73,693.35)	217357 (169171,286785)	526.19 (408.32,689.91)	0.3 (0.28,0.32)	121.32
South Sudan	8739 (6834,11524)	388.78 (304.99,513.39)	13605 (10696,17831)	423.26 (332.01,554.83)	0.05 (-0.09,0.19)	55.68
Spain	489404 (384802,625445)	876.31 (690.91,1108.62)	902888 (806291,1004786)	863.92 (780.25,960.23)	0.17 (0.15,0.19)	84.49
Sri Lanka	55986 (44216,73510)	600.31 (472.18,777.41)	163229 (128662,213322)	632.17 (494.65,817.05)	0.55 (0.54,0.57)	191.55
Sudan	26219 (19909,34245)	336.41 (256.33,438.22)	63916 (49242,83110)	394.5 (298.41,515.66)	-0.08 (-0.09,-0.07)	143.78
Suriname	1552 (1216,2030)	662.16 (514.71,863.35)	3954 (3098,5171)	651.22 (508.16,840.34)	1.05 (0.94,1.17)	154.81
Sweden	163917 (128606,209330)	1010.87 (810.08,1286.9)	360875 (270489,465091)	1529.82 (1166.57,1943.26)	0.3 (-0.1,0.7)	120.16
Switzerland	51170 (39839,65184)	463.76 (360.67,586.53)	84810 (74812,97781)	439.01 (388.91,505.6)	0.24 (0.23,0.26)	65.74
Syrian Arab Republic	15095 (11605,19661)	348.36 (264.02,453.87)	41606 (32220,54570)	377.81 (288.12,497.32)	-0.18 (-0.23,-0.13)	175.63
Taiwan (Province of China)	90993 (73354,115877)	645.3 (520.86,815.93)	273226 (222314,341516)	629.83 (513.33,784.23)	0.13 (0.1,0.15)	200.27
Tajikistan	11955 (9331,15431)	476.78 (369.22,619.07)	23850 (18509,31221)	489.48 (373.73,641.48)	0.16 (0.14,0.18)	99.49
Thailand	176405 (139408,229043)	577.24 (454.35,745.36)	661374 (516881,864805)	603.8 (470.51,784.54)	0.14 (0.13,0.15)	274.92
The former Yugoslav Republic of Macedonia	10256 (7924,13365)	593.55 (455.11,776.64)	18793 (14283,24572)	572.89 (435.57,741.4)	0.05 (0.04,0.07)	83.23
Timor-Leste	1280 (1023,1638)	585.93 (462.52,761.76)	4680 (3685,6092)	605.83 (476.38,787.01)	0.36 (0.34,0.39)	265.59
Togo	4094 (3207,5424)	403.31 (311.69,529.91)	12756 (9931,16740)	411.66 (322.28,540.75)	0.27 (0.24,0.29)	211.59
Tokelau	7 (6,9)	559.76 (436.38,722.71)	9 (7,12)	629.56 (494.07,812.57)	0.08 (0.06,0.1)	32.31
Tonga	292 (231,381)	600.15 (470.99,773.65)	507 (400,655)	654.77 (516.14,842.08)	0.24 (0.23,0.26)	73.52
Trinidad and Tobago	5672 (4370,7442)	710.06 (551.1,922.55)	14037 (10919,18399)	732.58 (567.98,954.23)	-0.84 (-1,-0.69)	147.48
Tunisia	14175 (10853,18659)	335.66 (257.82,444.15)	45069 (34412,58372)	365.01 (276.78,471.64)	0.4 (0.39,0.41)	217.96
Turkey	99437 (77991,127594)	332.71 (262.14,425.52)	247837 (221168,275262)	282.89 (252.21,314.68)	0.31 (0.28,0.33)	149.24
Turkmenistan	8444 (6460,11054)	501.72 (380.44,654.49)	19896 (15619,25583)	563.75 (432.79,729.21)	0 (-0.04,0.04)	135.64
Tuvalu	30 (24,40)	548.68 (433.76,708.17)	57 (45,75)	609.07 (478.07,796.75)	0.19 (0.16,0.23)	88.73
Uganda	24063 (18872,31962)	431.96 (338.73,567.67)	55891 (43879,73062)	442.48 (347.59,586.14)	0.41 (0.33,0.49)	132.27
Ukraine	397837 (308635,521139)	559.63 (438.88,727.55)	468750 (362555,614415)	586.74 (457.73,760.23)	-0.07 (-0.2,0.05)	17.82
United Arab Emirates	1294 (990,1674)	381.72 (289.37,494.96)	13475 (9821,18266)	424.69 (326.48,554.82)	0.26 (0.07,0.45)	941.59
United Kingdom of Great Britain and Northern Ireland	589601 (466035,750521)	620.1 (495.41,784.31)	888645 (725229,1093517)	648.32 (535.59,793.81)	0.57 (0.5,0.64)	50.72
United Republic of Tanzania	36073 (28046,47724)	387.72 (303.94,510.65)	99864 (78447,132449)	445.22 (349.86,586.08)	0.07 (0.06,0.07)	176.84
United States of America	2909341 (2226181,3751437)	875.02 (675.05,1125.91)	6373868 (5938751,6852944)	1040.36 (973.52,1116.25)	-0.32 (-0.36,-0.27)	119.08
United States Virgin Islands	525 (409,695)	695 (537.89,902.89)	1367 (1038,1806)	710.98 (550.75,926.06)	0.21 (0.2,0.23)	160.32
Uruguay	18817 (14625,24726)	474.49 (372.7,619.64)	26364 (20167,34763)	445.88 (345.48,579.21)	0.02 (-0.01,0.05)	40.11
Uzbekistan	49809 (38683,65011)	460.42 (354.54,596.53)	112675 (87824,148398)	496.56 (380.6,651.61)	-0.2 (-0.21,-0.19)	126.21
Vanuatu	318 (247,418)	643.66 (500.24,835.55)	942 (739,1229)	658.57 (516.53,852.91)	0.43 (0.38,0.48)	196.34
Yemen	11693 (8974,15102)	307.38 (234.12,401.08)	38432 (29592,49671)	337.23 (255.75,443.55)	0.32 (0.31,0.33)	228.68
Zambia	9243 (7217,12053)	387.55 (304.25,508.42)	23356 (18374,30162)	404.89 (320.47,528.63)	0.14 (0.13,0.16)	152.69
Zimbabwe	14595 (11343,19291)	430.38 (334.6,559.29)	24452 (18907,32514)	444.98 (344.65,580.89)	0.08 (0.07,0.1)	67.54
