# Supplementary material for: Global Epidemiological Transition of Atrial Fibrillation/Flutter (1990–2021): Multidimensional Burden Dynamics and Socioeconomic Health Gradients Across 204 Countries and Territories
Source: Rev Cardiovasc Med. 2025 Dec 18;26(12):45091. doi: 10.31083/RCM45091 (PMC12781011; doi:10.31083/RCM45091)
Supplement: Supplementary file 1 [file 2153-8174-26-12-45091-s1.zip › Supplementary Table 6.xlsx]

## Sheet: Sheet1
Location	Death in 1990		Death in 2021		1990-2021 EAPC	1990-2021 change
	Number(95%UI)	Rate(95%UI)	Number(95%UI)	Rate(95%UI)	EAPC_95%CI
Global	114540 (101326,127155)	4.24 (3.69,4.71)	338947 (288954,368613)	4.36 (3.69,4.75)	0.1(0.06,0.13)	195.92
Sex
Males	42677 (37233,46516)	4.2 (3.65,4.59)	134700 (120296,145862)	4.44 (3.94,4.81)	0.21(0.18,0.24)
Females	71862 (63274,81196)	4.25 (3.66,4.79)	204247 (167703,228405)	4.29 (3.53,4.8)	0.02(-0.02,0.06)
SDI region
High SDI	50188 (44165,53072)	4.74 (4.14,5.03)	125622 (103230,137669)	4.66 (3.88,5.08)	-0.01(-0.06,0.04)	150.3
High-middle SDI	28089 (25067,30559)	4.23 (3.69,4.63)	79214 (67067,88012)	4.29 (3.62,4.77)	0.08(0.03,0.13)	182.01
Middle SDI	22063 (19086,25973)	4.18 (3.6,4.92)	83853 (70992,94818)	4.26 (3.57,4.83)	-0.06(-0.13,0.02)	280.07
Low-middle SDI	10458 (7579,14095)	3.07 (2.26,4.06)	39263 (32069,46278)	4.08 (3.34,4.81)	1(0.91,1.08)	275.45
Low SDI	3568 (2077,5030)	3.05 (1.79,4.32)	10623 (7284,13876)	3.74 (2.57,4.9)	0.87(0.63,1.12)	197.77
GBD region
Andean Latin America	740 (634,855)	4.61 (3.97,5.3)	2079 (1699,2494)	3.81 (3.11,4.57)	-0.78(-0.94,0.61)	180.89
Australasia	1436 (1281,1525)	6.99 (6.16,7.45)	4337 (3529,4789)	6.58 (5.39,7.25)	0(-0.14,0.14)	202.05
Caribbean	1098 (985,1194)	5.59 (4.99,6.07)	2731 (2349,3048)	4.86 (4.2,5.42)	-0.42(-0.51,0.33)	148.65
Central Asia	684 (596,799)	1.87 (1.61,2.2)	1386 (1241,1519)	2.37 (2.09,2.6)	0.69(0.43,0.95)	102.62
Central Europe	5931 (5508,6253)	5.1 (4.66,5.4)	11104 (9859,11914)	4.55 (4.03,4.88)	-0.21(-0.41,0.02)	87.23
Central Latin America	2816 (2613,2927)	4.98 (4.56,5.21)	10354 (8980,11386)	4.55 (3.95,5.01)	-0.32(-0.38,0.26)	267.66
Central Sub-Saharan Africa	439 (278,633)	4.11 (2.55,5.93)	1311 (886,1982)	4.67 (3.16,7.09)	0.36(0.19,0.54)	198.96
East Asia	17272 (14013,21292)	4.94 (3.92,6.07)	67666 (54232,80814)	4.3 (3.42,5.18)	-0.63(-0.8,0.45)	291.76
Eastern Europe	8133 (7308,8953)	3.87 (3.44,4.3)	15697 (14042,17056)	4.33 (3.87,4.71)	0.26(0.15,0.37)	93
Eastern Sub-Saharan Africa	1263 (687,1765)	3.17 (1.73,4.55)	3166 (1927,4731)	3.28 (1.97,4.89)	0.06(-0.08,0.2)	150.63
High_income Asia Pacific	5018 (4465,5373)	3.06 (2.68,3.3)	17112 (13415,19331)	2.46 (2.01,2.74)	-1.27(-1.61,0.93)	241
High_income North America	14544 (12556,15549)	3.96 (3.41,4.24)	39066 (32116,42759)	5.15 (4.27,5.61)	0.79(0.72,0.87)	168.6
North Africa And Middle East	3374 (2613,4241)	3.5 (2.68,4.4)	11182 (9280,12594)	3.92 (3.19,4.44)	0.53(0.34,0.72)	231.44
Oceania	65 (44,82)	4.48 (3.27,5.61)	185 (132,238)	4.29 (3.16,5.46)	-0.19(-0.25,0.13)	186.33
South Asia	7594 (4655,11542)	2.38 (1.46,3.62)	36165 (27041,46073)	3.69 (2.75,4.71)	1.58(1.38,1.78)	376.22
Southeast Asia	6120 (5116,7566)	4.24 (3.5,5.3)	22401 (18974,25759)	5.27 (4.39,6.12)	0.61(0.49,0.74)	266.01
Southern Latin America	1317 (1195,1407)	3.61 (3.22,3.88)	3299 (2853,3562)	3.53 (3.06,3.81)	0.74(0.38,1.11)	150.5
Southern Sub-Saharan Africa	511 (417,626)	2.82 (2.26,3.48)	1413 (1228,1551)	4 (3.39,4.44)	1.14(0.82,1.46)	176.56
Tropical Latin America	2727 (2419,2896)	4.99 (4.29,5.36)	11540 (9640,12679)	4.86 (4.05,5.34)	-0.12(-0.21,0.03)	323.14
Werstern Europe	31335 (27682,33261)	5.43 (4.75,5.77)	72184 (58846,79292)	5.52 (4.56,6.04)	0.31(0.24,0.38)	130.36
Werstern Sub-Saharan Africa	2121 (1585,2724)	4.51 (3.37,5.78)	4568 (3662,5235)	4.46 (3.65,5.13)	-0.23(-0.32,0.14)	115.35
Afghanistan	113 (59,190)	2.75 (1.46,4.55)	179 (111,264)	3.28 (2.04,4.86)	0.66 (0.63,0.7)	59.22
Albania	59 (51,69)	4.02 (3.41,4.65)	181 (132,229)	4.72 (3.41,6.04)	0.92 (0.73,1.1)	205.03
Algeria	244 (173,322)	5.32 (3.83,6.82)	1114 (824,1390)	5.97 (4.5,7.24)	1.15 (0.88,1.42)	355.81
American Samoa	1 (1,1)	6.07 (4.86,7.79)	2 (1,3)	6.46 (4.61,8.54)	0.38 (0.33,0.44)	196.02
Andorra	2 (1,3)	4.8 (3.41,6.92)	7 (5,9)	3.66 (2.64,4.82)	-0.59 (-0.77,-0.4)	262.21
Angola	74 (48,108)	3.85 (2.52,5.65)	279 (194,392)	4.86 (3.35,6.83)	0.64 (0.55,0.73)	278.02
Antigua and Barbuda	4 (4,5)	7 (6.2,7.77)	5 (5,6)	6.61 (5.97,7.14)	-0.06 (-0.28,0.17)	24.4
Argentina	946 (851,1019)	3.75 (3.32,4.06)	2027 (1752,2197)	3.42 (2.95,3.7)	0.49 (0.15,0.83)	114.21
Armenia	31 (27,35)	1.52 (1.31,1.77)	108 (93,122)	2.53 (2.18,2.86)	2.04 (1.67,2.4)	249.82
Australia	1155 (1033,1227)	6.79 (5.98,7.24)	3608 (2927,3990)	6.42 (5.24,7.08)	0 (-0.18,0.17)	212.33
Austria	659 (592,698)	5.55 (4.94,5.9)	1651 (1349,1818)	6.75 (5.58,7.41)	0.78 (0.47,1.09)	150.51
Azerbaijan	59 (48,77)	1.65 (1.34,2.14)	124 (93,154)	1.79 (1.39,2.21)	0.76 (0.51,1)	111.02
Bahrain	4 (2,5)	6.97 (3.4,9.27)	15 (8,20)	5.66 (2.58,7.9)	0.17 (-0.06,0.41)	299.14
Bangladesh	1026 (567,1542)	3.26 (1.75,4.9)	4552 (3252,6400)	5 (3.64,6.99)	-0.74 (-1.17,-0.31)	343.51
Barbados	17 (15,18)	5.84 (5.3,6.29)	29 (24,34)	5.74 (4.81,6.66)	1.21 (0.83,1.59)	73.68
Belarus	415 (354,477)	3.64 (3.08,4.18)	677 (566,781)	4.06 (3.41,4.69)	0.04 (-0.13,0.2)	63.1
Belgium	694 (605,747)	4.57 (3.93,4.93)	1396 (1088,1557)	4.21 (3.35,4.67)	0.17 (0.09,0.25)	101.19
Belize	4 (3,4)	3.96 (3.23,4.8)	11 (9,12)	4.61 (3.97,5.16)	0.16 (-0.09,0.4)	205.06
Benin	42 (29,54)	3.09 (2.09,3.93)	108 (82,137)	3.66 (2.75,4.62)	0.3 (-0.15,0.76)	154.56
Bermuda	3 (3,4)	6.61 (5.63,7.4)	7 (6,9)	4.45 (3.69,5.36)	0.6 (0.55,0.66)	131.89
Bhutan	3 (2,5)	2.64 (1.42,4.22)	22 (15,30)	4.47 (3.09,6.28)	-1.47 (-1.55,-1.39)	571.05
Bolivarian Republic of Venezuela	327 (292,355)	4.65 (4.08,5.09)	1204 (948,1481)	4.58 (3.63,5.6)	1.89 (1.83,1.95)	267.78
Bosnia and Herzegovina	91 (72,110)	3.21 (2.53,3.9)	258 (207,309)	4.07 (3.26,4.87)	0.22 (0.17,0.26)	183.51
Botswana	8 (6,11)	3.2 (2.25,4.46)	26 (20,36)	3.24 (2.42,4.69)	0.91 (0.8,1.01)	213.58
Brazil	2640 (2339,2805)	5 (4.28,5.38)	11250 (9412,12337)	4.84 (4.04,5.31)	0.4 (0.15,0.64)	326.19
Brunei Darussalam	5 (4,6)	7.15 (5.28,9.27)	12 (10,13)	6.22 (5.18,7.43)	-0.15 (-0.24,-0.06)	131.43
Bulgaria	393 (346,449)	5.51 (4.87,6.23)	902 (786,1026)	6.17 (5.4,6.98)	0.22 (-0.04,0.48)	129.67
Burkina Faso	82 (48,116)	3.78 (2.22,5.35)	270 (181,365)	5.13 (3.49,6.87)	0.5 (0.34,0.67)	229.42
Burundi	40 (18,74)	2.73 (1.19,5.17)	70 (34,135)	2.74 (1.27,5.53)	1.35 (1.2,1.49)	74.25
Cambodia	74 (55,109)	3.19 (2.31,4.7)	279 (217,359)	4.3 (3.27,5.61)	-0.33 (-0.53,-0.12)	274.65
Cameroon	115 (81,146)	4.99 (3.47,6.41)	324 (245,422)	5.21 (4,6.66)	1.18 (0.93,1.43)	181.62
Canada	1498 (1339,1591)	4.87 (4.33,5.18)	3777 (3164,4143)	4.29 (3.62,4.69)	0.99 (0.86,1.13)	152.09
Central African Republic	22 (13,35)	4.12 (2.33,6.56)	41 (24,63)	4.24 (2.44,6.54)	0.02 (-0.03,0.07)	85.06
Chad	53 (31,78)	2.95 (1.74,4.41)	113 (77,151)	3.82 (2.62,5.07)	-0.64 (-0.77,-0.51)	112.5
Chile	254 (236,266)	3.29 (3.01,3.47)	995 (851,1075)	3.73 (3.19,4.02)	0.11 (0.07,0.14)	291.69
China	16449 (13240,20521)	4.93 (3.88,6.17)	64728 (51765,77729)	4.33 (3.43,5.23)	0.84 (0.79,0.89)	293.51
Colombia	558 (506,587)	4.5 (4.03,4.76)	2331 (1893,2705)	4.03 (3.31,4.67)	1.56 (1.04,2.09)	318.05
Commonwealth of the Bahamas	7 (6,7)	5.56 (4.92,6.09)	19 (16,22)	6.06 (5.1,7.02)	-0.6 (-0.78,-0.43)	184.25
Comoros	4 (2,5)	3.42 (1.84,5.13)	10 (6,17)	3.34 (1.79,5.53)	-0.64 (-0.75,-0.53)	186.93
Congo	32 (24,47)	5.93 (4.41,8.6)	80 (56,101)	5.97 (4.33,7.41)	-0.25 (-0.39,-0.11)	149.44
Cook Islands	1 (0,1)	6.82 (5.38,8.29)	1 (1,2)	5.99 (4.2,7.74)	-0.09 (-0.19,0.02)	155.73
Costa Rica	67 (59,73)	4.4 (3.89,4.83)	250 (207,282)	4.3 (3.59,4.82)	-0.39 (-0.45,-0.33)	275.12
Croatia	142 (132,150)	3.02 (2.79,3.19)	363 (319,401)	3.51 (3.09,3.87)	-0.25 (-0.44,-0.06)	156.22
Cuba	442 (390,484)	5.26 (4.58,5.78)	1090 (943,1220)	4.87 (4.22,5.46)	0.25 (0.18,0.31)	146.32
Cyprus	59 (40,78)	14.11 (9.57,19.11)	123 (102,143)	8.36 (6.79,9.85)	0.62 (0.2,1.04)	109.81
Czech Republic	505 (473,532)	4.08 (3.79,4.3)	1123 (973,1237)	4.68 (4.06,5.15)	-0.22 (-0.34,-0.09)	122.1
Democratic People's Republic of Korea	421 (296,578)	5.07 (3.43,7.31)	1167 (886,1665)	5.09 (3.77,7.73)	-1.76 (-2.04,-1.49)	177.44
Democratic Republic of the Congo	281 (167,427)	3.88 (2.25,5.95)	854 (527,1390)	4.45 (2.78,7.34)	0.68 (0.57,0.79)	204.19
Denmark	416 (373,453)	4.73 (4.22,5.13)	874 (741,955)	6.06 (5.17,6.6)	0.32 (0.16,0.48)	109.93
Djibouti	2 (2,3)	3.73 (2.64,5.16)	10 (7,15)	3.79 (2.49,5.46)	0.45 (0.23,0.67)	376.72
Dominica	4 (3,5)	7.7 (6.4,9.28)	5 (5,6)	7.79 (6.56,9.08)	0.89 (0.44,1.34)	37.24
Dominican Republic	134 (110,156)	6.01 (4.83,6.97)	464 (361,587)	4.96 (3.88,6.24)	-0.06 (-0.17,0.04)	246.42
Ecuador	193 (171,209)	5.06 (4.5,5.47)	553 (464,656)	4.01 (3.4,4.71)	-0.02 (-0.11,0.06)	186.27
Egypt	459 (360,583)	4.11 (3.16,5.32)	971 (799,1145)	3.61 (2.87,4.25)	-0.19 (-0.53,0.14)	111.62
El Salvador	133 (110,157)	4.8 (3.96,5.66)	402 (307,494)	5.36 (4.13,6.56)	-0.68 (-0.81,-0.56)	202.41
Equatorial Guinea	5 (3,7)	4.27 (2.66,6.69)	15 (10,21)	5.43 (3.59,7.37)	-0.18 (-0.33,-0.03)	229.69
Eritrea	15 (9,22)	3.14 (1.94,4.89)	49 (26,86)	3.94 (2.07,7.07)	0.34 (0.24,0.45)	224.36
Estonia	70 (64,77)	3.95 (3.57,4.34)	190 (161,212)	5.33 (4.54,5.96)	0.83 (0.75,0.91)	170.38
Ethiopia	250 (118,380)	2.58 (1.21,3.96)	697 (360,1128)	2.52 (1.29,4.11)	0.63 (0.57,0.69)	178.45
Federated States of Micronesia	2 (2,3)	8.31 (5.76,11.84)	3 (2,4)	8.86 (6.48,11.44)	0.82 (0.71,0.93)	38.16
Fiji	10 (8,12)	5.29 (4.48,6.39)	26 (20,33)	6.7 (5.37,8)	0.67 (0.3,1.03)	162.89
Finland	545 (466,595)	7.77 (6.59,8.51)	794 (645,877)	4.67 (3.87,5.13)	-0.3 (-0.43,-0.17)	45.66
France	4923 (4382,5224)	5.51 (4.88,5.85)	9758 (8012,10779)	4.53 (3.78,4.99)	0.52 (0.31,0.74)	98.22
Gabon	25 (19,35)	6.35 (4.65,8.87)	41 (31,50)	6.94 (5.29,8.37)	-1.85 (-2.14,-1.57)	66
Georgia	168 (126,202)	3.26 (2.37,3.99)	341 (293,380)	5.05 (4.37,5.62)	-0.55 (-0.61,-0.48)	102.89
Germany	8302 (7144,9077)	6.39 (5.46,6.99)	20539 (16509,22874)	7.81 (6.35,8.66)	0.13 (0.02,0.24)	147.4
Ghana	128 (101,155)	4.33 (3.42,5.3)	346 (267,424)	4.26 (3.27,5.27)	0.92 (0.88,0.95)	170.96
Greece	590 (529,621)	4.51 (4,4.77)	1527 (1272,1673)	4.25 (3.6,4.62)	1.43 (0.52,2.34)	158.95
Greenland	2 (1,2)	9.44 (7.45,10.9)	3 (2,4)	7.37 (5.55,9.35)	1.17 (0.96,1.37)	83.71
Grenada	5 (4,5)	5.35 (4.48,6.2)	5 (5,6)	7.08 (6.12,7.69)	-0.4 (-0.55,-0.25)	16.13
Guam	2 (2,3)	7.3 (6.23,8.47)	5 (4,6)	2.08 (1.64,2.41)	-0.3 (-0.36,-0.24)	105.11
Guatemala	84 (78,92)	5.44 (4.77,6.18)	358 (309,404)	4.32 (3.74,4.84)	-0.51 (-0.64,-0.38)	325.3
Guinea	75 (45,109)	3.53 (2.08,5.15)	153 (110,198)	4.33 (3.15,5.56)	0.82 (0.47,1.17)	104.62
Guinea-Bissau	8 (6,11)	4.3 (3.11,6.14)	14 (11,19)	5.1 (3.79,6.68)	-3 (-3.56,-2.45)	84.16
Guyana	12 (11,13)	4.65 (4.16,5.09)	24 (20,29)	5.58 (4.58,6.68)	-0.71 (-0.88,-0.54)	96.34
Haiti	97 (64,153)	5.81 (3.86,9.01)	219 (147,326)	5.63 (3.8,8.29)	0.71 (0.65,0.76)	125.36
Honduras	56 (40,75)	4.29 (3.05,6.07)	302 (230,372)	7.51 (5.71,9.15)	0.61 (0.56,0.65)	442.37
Hungary	528 (494,563)	4.34 (4.02,4.63)	796 (678,894)	3.55 (3.03,3.99)	0.61 (0.24,0.99)	50.74
Iceland	18 (15,19)	5.62 (4.88,6.04)	51 (40,58)	6.84 (5.49,7.68)	-0.04 (-0.09,0.02)	187.05
India	5413 (3291,8480)	2.15 (1.32,3.41)	27888 (20426,34928)	3.44 (2.5,4.32)	1.8 (1.47,2.14)	415.18
Indonesia	1899 (1376,2468)	3.6 (2.54,4.93)	6987 (5445,8421)	6.36 (4.84,7.8)	-0.38 (-0.52,-0.25)	267.9
Iraq	226 (161,304)	3.25 (2.31,4.38)	647 (481,826)	4.85 (3.51,6.19)	1.05 (0.86,1.23)	186.15
Ireland	220 (200,231)	6.07 (5.45,6.42)	456 (371,510)	5.2 (4.23,5.8)	1.84 (1.53,2.16)	107.92
Islamic Republic of Iran	411 (306,510)	3.32 (2.42,4.15)	1949 (1463,2233)	3.31 (2.47,3.8)	1.84 (1.72,1.96)	374.6
Israel	256 (228,273)	6.31 (5.5,6.76)	714 (580,794)	4.84 (3.98,5.35)	-0.07 (-0.15,0.02)	178.81
Italy	3323 (2852,3560)	4.09 (3.47,4.41)	9825 (7691,11040)	4.52 (3.6,5.05)	0.79 (0.58,1.01)	195.66
Jamaica	95 (85,105)	5.17 (4.6,5.7)	206 (164,251)	5.46 (4.36,6.68)	-0.25 (-0.49,0)	115.83
Japan	4429 (3883,4699)	3.04 (2.63,3.25)	13837 (10679,15687)	2.33 (1.86,2.58)	-0.66 (-0.85,-0.48)	212.44
Jordan	23 (19,28)	3.14 (2.54,3.78)	103 (80,125)	2.72 (2.12,3.29)	0.76 (0.54,0.97)	339.28
Kazakhstan	213 (172,265)	2.2 (1.75,2.79)	350 (305,395)	2.97 (2.57,3.34)	0.19 (-0.01,0.4)	64.47
Kenya	122 (74,167)	2.43 (1.48,3.32)	407 (264,581)	3.39 (2.18,4.95)	-1.58 (-1.98,-1.17)	234.18
Kingdom of Eswatini	6 (4,7)	3.63 (2.61,4.89)	11 (7,14)	3.61 (2.59,4.61)	-0.56 (-0.79,-0.33)	89.79
Kiribati	1 (1,1)	3.19 (2.42,4.37)	1 (1,2)	3.86 (3.02,5.05)	0.49 (0.24,0.75)	112.81
Kuwait	9 (7,10)	2.59 (2.08,2.95)	60 (48,72)	3 (2.4,3.57)	1.22 (1.1,1.34)	605.61
Kyrgyzstan	46 (38,56)	2.01 (1.65,2.47)	73 (61,84)	2.17 (1.82,2.49)	0.55 (0.45,0.65)	58.08
Lao People's Democratic Republic	41 (27,60)	4.19 (2.82,6.25)	130 (102,169)	5.14 (4.04,6.72)	0.82 (0.26,1.39)	217.5
Latvia	122 (112,129)	3.74 (3.44,3.97)	226 (194,250)	4.49 (3.88,4.98)	0.37 (0.12,0.63)	85.42
Lebanon	73 (41,113)	4.96 (2.67,7.76)	239 (193,308)	3.41 (2.75,4.35)	0.6 (0.57,0.64)	228.47
Lesotho	14 (10,20)	2.42 (1.67,3.51)	22 (16,29)	3.53 (2.63,4.59)	0.8 (0.59,1.02)	59.23
Liberia	26 (17,33)	4.12 (2.69,5.34)	50 (36,67)	4.52 (3.28,5.97)	-1.46 (-1.61,-1.32)	93.84
Libya	38 (27,53)	2.48 (1.79,3.43)	111 (69,163)	3.07 (1.9,4.49)	2.28 (1.85,2.71)	192.8
Lithuania	154 (138,170)	3.67 (3.3,4.04)	328 (288,363)	4.52 (3.98,5.01)	0.35 (0.29,0.4)	113.18
Luxembourg	33 (31,35)	6.64 (6.11,7.02)	83 (70,92)	6.32 (5.38,7.03)	1.43 (1.15,1.71)	151.14
Madagascar	153 (98,205)	4.9 (3.08,6.61)	271 (177,388)	5.12 (3.35,7.35)	0.73 (0.62,0.84)	76.7
Malawi	48 (25,70)	2.42 (1.22,3.61)	122 (77,179)	2.94 (1.86,4.29)	0.24 (0.07,0.41)	156.08
Malaysia	237 (193,289)	3.22 (2.6,3.94)	931 (786,1069)	4.94 (4.12,5.74)	0.14 (0.02,0.26)	293.05
Maldives	1 (1,2)	4.05 (2.57,5.55)	10 (7,12)	4.06 (2.99,5.05)	0.58 (0.48,0.69)	589.5
Mali	52 (34,75)	2.84 (1.81,4.14)	128 (90,170)	2.95 (2.12,3.84)	1.54 (1.14,1.94)	147.62
Malta	19 (17,20)	5.28 (4.67,5.65)	58 (47,66)	4.88 (3.97,5.49)	-0.22 (-0.37,-0.06)	208.2
Marshall Islands	1 (0,1)	6.9 (5.34,9.13)	1 (1,2)	7.35 (5.53,9.4)	0.24 (0.11,0.37)	94.15
Mauritania	28 (22,35)	4.85 (3.79,5.96)	73 (54,96)	5.36 (4.02,7.01)	-0.02 (-0.18,0.14)	158.45
Mauritius	23 (21,24)	5.36 (4.79,5.74)	76 (66,82)	4.84 (4.24,5.26)	0.1 (0.03,0.16)	232.25
Mexico	1500 (1417,1547)	5.69 (5.32,5.89)	5147 (4611,5659)	4.86 (4.33,5.33)	0.12 (0,0.24)	243.18
Mongolia	15 (12,19)	2 (1.54,2.61)	26 (20,33)	1.91 (1.49,2.44)	-0.42 (-0.58,-0.27)	73.19
Montenegro	61 (52,78)	11.32 (9.48,14.4)	133 (107,163)	17.26 (13.44,21.44)	-0.44 (-0.53,-0.36)	116.67
Morocco	304 (183,417)	3.04 (1.79,4.21)	991 (711,1280)	4.28 (3.05,5.49)	0.16 (0.14,0.18)	226.18
Mozambique	104 (56,152)	3.3 (1.83,4.93)	252 (156,395)	4.34 (2.74,6.93)	0.11 (-0.1,0.31)	143.59
Myanmar	504 (350,722)	4.16 (2.93,5.94)	1630 (1236,2084)	5.15 (3.9,6.6)	-0.59 (-0.74,-0.43)	223.52
Namibia	10 (7,13)	3.08 (2.29,4.14)	29 (21,40)	3.77 (2.68,5.09)	1.7 (1.23,2.18)	197.66
Nepal	116 (63,184)	2.31 (1.25,3.65)	589 (401,829)	4.05 (2.76,5.8)	1.2 (1.05,1.35)	406.9
Netherlands	1399 (1213,1507)	6.99 (6.03,7.56)	2501 (2084,2738)	6.01 (5.03,6.57)	1.25 (1.12,1.39)	78.85
New Zealand	281 (246,300)	8.01 (6.94,8.6)	729 (593,805)	7.52 (6.14,8.3)	0.46 (0.36,0.57)	159.74
Nicaragua	39 (32,46)	3.45 (2.84,4.13)	137 (111,165)	3.7 (3,4.48)	0.66 (0.46,0.85)	253.36
Niger	32 (17,49)	2.77 (1.43,4.25)	114 (57,174)	3.07 (1.61,4.71)	0.82 (0.79,0.84)	251.2
Nigeria	1258 (955,1655)	5.1 (3.87,6.71)	2185 (1644,2671)	4.48 (3.44,5.46)	2 (1.72,2.28)	73.68
Northern Mariana Islands	0 (0,1)	6.73 (5.51,8.36)	2 (2,3)	7.7 (6.44,8.85)	-0.72 (-0.86,-0.59)	353.09
Norway	491 (431,522)	6.27 (5.51,6.68)	778 (629,857)	5.94 (4.86,6.51)	0.04 (-0.1,0.17)	58.54
Oman	17 (12,23)	4.03 (2.91,5.59)	45 (36,55)	4.73 (3.62,5.93)	0.57 (0.31,0.82)	173.11
Pakistan	1035 (660,1504)	2.8 (1.81,4.06)	3115 (2311,4332)	4.58 (3.33,6.38)	0.36 (0.3,0.42)	200.89
Palestine	29 (21,37)	5.11 (3.74,6.68)	68 (55,82)	5.37 (4.31,6.66)	-0.74 (-0.89,-0.59)	139.1
Panama	53 (47,57)	4.23 (3.73,4.57)	221 (170,263)	4.59 (3.55,5.46)	-0.07 (-0.11,-0.03)	319.59
Papua New Guinea	32 (19,46)	3.46 (2.1,4.84)	108 (67,154)	3.89 (2.43,5.52)	1.47 (0.87,2.08)	234.55
Paraguay	88 (71,102)	4.78 (3.89,5.6)	290 (218,360)	5.73 (4.31,7.1)	0.36 (0.06,0.65)	231.31
Peru	435 (364,513)	4.33 (3.61,5.09)	1169 (896,1501)	3.47 (2.66,4.45)	-0.25 (-0.51,0.01)	168.55
Philippines	691 (595,803)	5.26 (4.52,6.12)	2445 (2054,2912)	4.82 (4.02,5.81)	1.06 (0.62,1.5)	253.92
Plurinational State of Bolivia	112 (80,158)	5.49 (4.04,7.63)	358 (258,486)	5.65 (4.13,7.54)	1.41 (1.14,1.67)	219.59
Poland	2503 (2303,2671)	6.8 (6.18,7.24)	4021 (3480,4421)	4.96 (4.31,5.45)	0.08 (-0.02,0.18)	60.65
Portugal	507 (462,531)	4.69 (4.21,4.93)	1173 (969,1288)	3.46 (2.9,3.78)	0 (-0.17,0.18)	131.31
Principality of Monaco	4 (3,5)	4.34 (3.2,5.36)	6 (4,7)	4.35 (3.29,5.49)	0.34 (0.23,0.45)	57.67
Puerto Rico	170 (156,180)	5.97 (5.48,6.31)	390 (313,452)	3.82 (3.11,4.43)	0.38 (0.35,0.41)	128.79
Qatar	2 (1,3)	7.37 (3.17,10.02)	10 (5,15)	4.06 (1.45,6.04)	0.9 (0.74,1.06)	331.25
Republic of Cabo Verde	8 (6,11)	3.62 (2.65,4.73)	22 (16,28)	5.43 (3.85,6.88)	-1.03 (-1.34,-0.73)	165.62
Republic of C么te d'Ivoire	65 (49,83)	4.26 (3.16,5.42)	244 (188,307)	4.71 (3.72,5.83)	0.16 (0,0.32)	273.43
Republic of Korea	553 (422,873)	3.38 (2.55,5.22)	3165 (2356,3785)	3.5 (2.6,4.17)	-0.67 (-1.18,-0.16)	472.23
Republic of Moldova	108 (99,116)	3.96 (3.65,4.24)	215 (189,238)	3.5 (3.09,3.88)	-1.17 (-1.36,-0.99)	99.56
Republic of Nauru	0 (0,0)	8.16 (6.34,10.16)	0 (0,0)	10.35 (6.38,18.44)	-1.6 (-1.72,-1.47)	61.92
Republic of Niue	0 (0,0)	7.28 (5.81,8.89)	0 (0,0)	7.39 (5.57,8.79)	-2.71 (-3.39,-2.04)	-24.31
Republic of Palau	0 (0,0)	4.84 (3.86,6.01)	1 (0,1)	4.69 (3.77,5.59)	0.61 (0.41,0.81)	90.92
Republic of San Marino	2 (2,3)	5.93 (4.79,7)	4 (2,5)	3.03 (2.03,4.31)	-0.63 (-0.8,-0.46)	65.3
Republic of the Gambia	6 (4,9)	3.86 (2.69,5.24)	29 (22,36)	5.11 (3.91,6.43)	-0.56 (-0.74,-0.39)	354.34
Romania	674 (625,726)	3.58 (3.33,3.83)	1429 (1263,1586)	3.35 (2.97,3.72)	0.38 (0.25,0.51)	112
Russian Federation	5109 (4515,5816)	3.92 (3.42,4.52)	10825 (9597,11704)	4.44 (3.92,4.8)	-1.31 (-1.62,-1)	111.89
Rwanda	56 (27,84)	3.74 (1.71,5.7)	102 (42,179)	3.03 (1.24,5.39)	-0.05 (-0.26,0.17)	80.81
Saint Kitts and Nevis	2 (2,3)	8.38 (7.51,9.3)	3 (3,3)	7.65 (6.77,8.39)	-2 (-2.33,-1.68)	28.6
Saint Lucia	6 (5,6)	10.41 (9.62,11.35)	16 (13,19)	7.2 (5.98,8.44)	-0.18 (-0.39,0.03)	168.16
Saint Vincent and the Grenadines	4 (4,5)	7.93 (7.37,8.39)	8 (7,9)	7.43 (6.63,8.15)	-0.05 (-0.14,0.03)	86.03
Samoa	4 (3,5)	6.77 (4.91,8.9)	7 (5,9)	6.72 (5.11,8.46)	-1.3 (-1.69,-0.91)	85.5
Sao Tome and Principe	2 (1,2)	3.49 (2.42,5.7)	3 (2,4)	4.94 (3.79,5.87)	1.42 (1.28,1.55)	96.4
Saudi Arabia	102 (78,142)	2.97 (2.27,4.12)	249 (197,305)	3.35 (2.67,4.11)	0.3 (0.2,0.4)	143.13
Senegal	72 (49,97)	3.89 (2.64,5.32)	232 (173,291)	5.03 (3.76,6.29)	0.67 (0.6,0.75)	222.86
Serbia	427 (363,489)	6.22 (5.28,7.24)	810 (665,962)	4.63 (3.83,5.5)	-1.49 (-1.84,-1.13)	89.72
Seychelles	3 (2,3)	5.03 (4.27,6.17)	5 (4,6)	5.46 (4.33,6.73)	0.47 (0.29,0.66)	71.5
Sierra Leone	45 (30,62)	3.46 (2.27,4.78)	82 (61,106)	3.86 (2.96,4.89)	0.38 (0.33,0.43)	83.28
Singapore	32 (29,33)	1.94 (1.78,2.04)	99 (84,108)	1.22 (1.03,1.33)	-1.82 (-2.05,-1.59)	213.91
Slovakia	305 (263,366)	5.75 (4.94,6.89)	562 (463,658)	5.99 (4.9,7.02)	0.39 (0.28,0.5)	84.61
Slovenia	83 (76,89)	3.54 (3.22,3.83)	214 (175,242)	3.67 (3.01,4.15)	0.46 (0.03,0.88)	157.91
Socialist Republic of Viet Nam	1219 (961,1630)	4.14 (3.22,5.56)	4015 (2990,5030)	5.83 (4.35,7.36)	0.58 (0.56,0.6)	229.32
Solomon Islands	3 (1,4)	4.09 (2.11,6.13)	9 (5,13)	4.92 (2.65,8.18)	-0.56 (-0.64,-0.48)	249.14
Somalia	32 (15,51)	2.79 (1.29,4.5)	61 (26,111)	2.23 (1.02,3.98)	1.16 (0.82,1.51)	91.81
South Africa	411 (328,515)	2.77 (2.2,3.48)	1208 (1035,1329)	4.04 (3.43,4.51)	-0.4 (-0.52,-0.28)	194.13
South Sudan	54 (25,82)	3.32 (1.57,4.96)	63 (31,99)	2.97 (1.47,4.74)	-0.35 (-0.44,-0.26)	15.63
Spain	2611 (2310,2779)	5.21 (4.56,5.56)	6767 (5396,7550)	4.54 (3.69,5.04)	1.03 (0.74,1.31)	159.17
Sri Lanka	209 (180,246)	3.64 (3.07,4.33)	777 (556,1029)	4.05 (2.89,5.35)	0.32 (0.21,0.42)	272.55
Sudan	155 (98,232)	2.87 (1.76,4.2)	394 (287,519)	3.24 (2.32,4.25)	0.11 (-0.04,0.26)	154.29
Suriname	12 (10,14)	5.52 (4.6,6.35)	29 (21,37)	5.28 (3.89,6.83)	2.57 (2.28,2.87)	141.74
Sweden	839 (737,898)	4.9 (4.29,5.25)	2851 (2296,3193)	9.47 (7.71,10.59)	0.62 (0.5,0.75)	239.71
Switzerland	317 (271,346)	2.74 (2.35,3.01)	773 (609,867)	3 (2.39,3.34)	-0.11 (-0.31,0.09)	143.96
Syrian Arab Republic	153 (109,201)	4.26 (3.02,5.62)	318 (210,419)	4.57 (2.89,5.92)	-1.36 (-1.67,-1.04)	108.68
Taiwan (Province of China)	403 (369,425)	5.23 (4.64,5.59)	1771 (1474,1977)	3.71 (3.12,4.12)	-0.61 (-0.96,-0.26)	339.89
Tajikistan	28 (20,41)	1.26 (0.9,1.9)	39 (32,48)	1.15 (0.92,1.44)	-1.35 (-1.56,-1.15)	42.23
Thailand	1206 (930,1572)	5.81 (4.39,7.57)	5064 (3744,6440)	4.56 (3.39,5.83)	0.89 (0.77,1.01)	319.94
The former Yugoslav Republic of Macedonia	64 (54,77)	4.41 (3.68,5.34)	149 (110,214)	7.45 (5.8,9.5)	0.6 (0.57,0.63)	132.68
Timor-Leste	5 (3,7)	3.56 (2.28,5.09)	22 (17,28)	4.54 (3.47,5.8)	-0.06 (-0.08,-0.03)	352.72
Togo	24 (17,31)	3.83 (2.84,5.08)	77 (57,98)	4.7 (3.6,5.93)	0.48 (0.36,0.6)	226.76
Tokelau	0 (0,0)	7.36 (5.74,9.22)	0 (0,0)	7.16 (4.95,10.39)	-0.79 (-0.92,-0.66)	34.53
Tonga	2 (1,2)	4.41 (3,6.32)	4 (3,5)	5.01 (3.51,6.87)	0.6 (0.52,0.68)	120.55
Trinidad and Tobago	38 (35,40)	7.53 (6.81,8.15)	99 (77,119)	5.64 (4.41,6.79)	0.75 (0.17,1.33)	160.91
Tunisia	94 (69,117)	3.62 (2.6,4.59)	463 (305,649)	4.61 (2.98,6.69)	0.5 (0.29,0.72)	394.42
Turkey	836 (659,1100)	3.59 (2.79,4.75)	2923 (2332,3533)	3.88 (3.05,4.69)	0.02 (-0.03,0.06)	249.83
Turkmenistan	29 (24,34)	2.19 (1.83,2.65)	86 (68,112)	2.89 (2.27,3.76)	0.15 (0.02,0.28)	200.69
Tuvalu	0 (0,0)	6.98 (5.26,9.23)	0 (0,1)	7.14 (5.55,8.84)	-0.21 (-0.44,0.03)	95.92
Uganda	103 (44,165)	2.69 (1.13,4.35)	251 (126,429)	2.91 (1.43,4.96)	2.97 (1.9,4.04)	144.2
Ukraine	2156 (1971,2362)	3.85 (3.47,4.24)	3236 (2489,4051)	4.1 (3.16,5.13)	0.3 (0.17,0.43)	50.11
United Arab Emirates	7 (5,10)	3.62 (2.64,5.17)	30 (24,37)	3.82 (2.51,4.93)	-0.16 (-0.36,0.04)	345
United Kingdom of Great Britain and Northern Ireland	5083 (4544,5338)	5.47 (4.84,5.77)	9412 (7868,10176)	5.71 (4.8,6.15)	0.95 (0.88,1.02)	85.17
United Republic of Tanzania	216 (115,327)	3.61 (1.91,5.49)	580 (329,891)	3.6 (2.05,5.39)	-1.04 (-1.26,-0.82)	168.37
United States of America	13044 (11221,13964)	3.88 (3.33,4.16)	35285 (28993,38677)	5.26 (4.36,5.74)	0.71 (0.58,0.84)	170.51
United States Virgin Islands	4 (3,4)	7.66 (6.41,8.8)	8 (6,10)	5.15 (3.97,6.7)	1.26 (1,1.52)	118.98
Uruguay	117 (105,126)	3.23 (2.87,3.49)	277 (235,301)	3.78 (3.24,4.1)	0.35 (0.29,0.41)	137.32
Uzbekistan	97 (57,158)	1.03 (0.6,1.69)	240 (204,278)	1.39 (1.18,1.6)	-0.14 (-0.29,0.01)	147.69
Vanuatu	1 (1,2)	4.62 (3.07,6.47)	5 (3,6)	5.14 (3.8,6.54)	1.06 (0.97,1.15)	226.34
Yemen	76 (44,121)	3.08 (1.79,4.86)	291 (198,404)	3.74 (2.57,5.12)	0.6 (0.55,0.65)	285.09
Zambia	64 (44,81)	4.11 (2.84,5.3)	218 (129,366)	5.71 (3.59,9.09)	1.25 (0.95,1.55)	242.82
Zimbabwe	63 (50,76)	3.08 (2.34,3.75)	118 (80,149)	3.39 (2.23,4.25)	0.81 (0.5,1.13)	86.79
