# Supplementary material for: Global Epidemiological Transition of Atrial Fibrillation/Flutter (1990–2021): Multidimensional Burden Dynamics and Socioeconomic Health Gradients Across 204 Countries and Territories
Source: Rev Cardiovasc Med. 2025 Dec 18;26(12):45091. doi: 10.31083/RCM45091 (PMC12781011; doi:10.31083/RCM45091)
Supplement: Supplementary file 1 [file 2153-8174-26-12-45091-s1.zip › Supplementary Table 7.xlsx]

## Sheet: Sheet1
Location	Incidence in 1990		Incidence in 2021		1990-2021 EAPC	1990-2021 change
	Number(95%UI)	Rate(95%UI)	Number(95%UI)	Rate(95%UI)	EAPC_95%CI
Afghanistan	3394 (2188,4977)	63.05 (40.48,92.63)	5074 (3663,6761)	72.08 (51.55,95.15)	0.46 (0.43,0.48)	49.5
Albania	1700 (1354,2122)	97.6 (78.23,120.32)	4399 (3431,5468)	103.15 (81.18,126.41)	0.39 (0.29,0.48)	158.81
Algeria	6619 (5035,8537)	90.02 (68.59,112.91)	23845 (18698,29189)	95.93 (76.67,116.45)	0.63 (0.48,0.77)	260.24
American Samoa	23 (18,27)	133.26 (107.73,163.29)	58 (45,71)	143.68 (111.47,176.76)	0.34 (0.31,0.37)	156.45
Andorra	64 (49,85)	125.54 (95.34,164.86)	170 (130,217)	102.38 (77.85,131.72)	-0.6 (-0.69,-0.52)	164.81
Angola	2447 (1758,3251)	89.65 (65.44,120.75)	8368 (6207,11093)	102.72 (76.04,135.77)	0.37 (0.32,0.42)	242
Antigua and Barbuda	80 (70,95)	139.73 (120.93,164.23)	121 (101,147)	132.09 (111.79,158.06)	-0.17 (-0.31,-0.04)	51.01
Argentina	24020 (19576,29910)	82.39 (67.9,101.12)	40198 (34929,46587)	69.17 (59.96,80.23)	-0.1 (-0.31,0.12)	67.35
Armenia	1451 (1074,1905)	60.37 (45.72,79.07)	3355 (2607,4231)	76.87 (59.76,96.05)	0.98 (0.81,1.15)	131.24
Australia	28469 (24181,33071)	152.15 (129.99,175.93)	73571 (60143,89381)	146.76 (119.81,179.53)	0 (-0.09,0.1)	158.42
Austria	14654 (12661,16940)	119.39 (103.2,137.72)	37096 (30927,43902)	175.92 (146.38,208.58)	1.46 (1.25,1.68)	153.14
Azerbaijan	2729 (1994,3648)	62.51 (46.28,83.71)	5902 (4361,7951)	67.92 (51.38,90.14)	0.43 (0.35,0.51)	116.23
Bahrain	101 (65,128)	113.06 (66.97,143.09)	442 (316,569)	94.91 (57.64,122.79)	0.02 (-0.1,0.13)	336.23
Bangladesh	29954 (20406,40049)	78.66 (52.88,105.79)	109146 (82747,147679)	97.3 (74.5,129.97)	-0.72 (-1,-0.45)	264.38
Barbados	376 (312,456)	123.26 (102.83,148.15)	641 (513,774)	123.06 (98.96,148.54)	0.64 (0.46,0.82)	70.53
Belarus	11328 (9217,14087)	91.19 (74.49,113.12)	16740 (13493,20892)	101.79 (82.13,126.55)	0.03 (-0.06,0.12)	47.77
Belgium	17560 (14240,21830)	111.27 (90.86,138.05)	27975 (22943,33735)	103.49 (84.22,126.61)	0.24 (0.17,0.31)	59.32
Belize	96 (76,122)	105.76 (83.07,134.19)	297 (239,365)	113.27 (91.6,138.44)	-0.11 (-0.24,0.03)	209.24
Benin	1095 (824,1396)	66.58 (50.37,84.27)	2817 (2218,3600)	73.63 (57.93,92.8)	0.11 (-0.13,0.35)	157.22
Bermuda	76 (60,92)	136.3 (109.71,164.1)	160 (130,197)	105.58 (84.94,130.79)	0.36 (0.32,0.39)	110.73
Bhutan	123 (86,167)	71.66 (49.36,97.91)	503 (379,649)	93.85 (70.8,121.02)	-0.93 (-0.99,-0.87)	309.97
Bolivarian Republic of Venezuela	9691 (7702,11944)	116.92 (94.53,143.09)	31981 (25013,39311)	114.29 (89.6,140.04)	0.95 (0.92,0.98)	230
Bosnia and Herzegovina	3085 (2409,3907)	89.03 (70.69,112.39)	6410 (5131,7828)	99.83 (80.18,121.35)	0.1 (0.07,0.12)	107.76
Botswana	310 (233,407)	76.84 (58.18,100.28)	862 (665,1099)	77.73 (60.71,99.9)	0.46 (0.4,0.52)	177.89
Brazil	88346 (69433,110571)	122.91 (99.74,151.06)	297032 (239336,367908)	122.58 (99.23,151.64)	0.18 (0.05,0.32)	236.21
Brunei Darussalam	124 (102,149)	144.66 (117.27,173.57)	328 (271,388)	122.03 (102.46,143.98)	-0.05 (-0.1,-0.01)	163.88
Bulgaria	12305 (10093,15114)	118.85 (99.82,142.79)	19898 (16801,23531)	132.45 (112.78,156.09)	-0.2 (-0.36,-0.05)	61.7
Burkina Faso	2340 (1612,3065)	75.92 (51.64,100.43)	6312 (4577,8276)	93.72 (69,121.53)	0.39 (0.29,0.48)	169.72
Burundi	1371 (900,2021)	71.61 (46.75,109.02)	2555 (1694,3792)	69.88 (45.58,107.87)	0.91 (0.82,1)	86.43
Cambodia	2927 (2223,3785)	86.33 (66.07,113.06)	9138 (7031,11349)	98.48 (76.53,122.26)	-0.26 (-0.38,-0.15)	212.18
Cameroon	2795 (2110,3447)	90.76 (68.25,111.88)	8308 (6392,10485)	96.96 (75.89,120.43)	0.69 (0.54,0.85)	197.27
Canada	49511 (38763,61653)	152.55 (120.12,189.47)	99213 (77674,125422)	125.65 (97.53,160.69)	0.42 (0.35,0.49)	100.39
Central African Republic	741 (498,1034)	93.67 (63.8,132.54)	1396 (964,1962)	94.52 (64.64,133.89)	0.13 (0.08,0.17)	88.35
Chad	1481 (1037,2001)	64.7 (45.18,87.18)	3120 (2274,4079)	76.68 (56.2,97.97)	-0.66 (-0.75,-0.56)	110.64
Chile	7594 (6160,9340)	84.57 (69.33,103.12)	22386 (18415,26886)	85.2 (70.05,102.61)	0.02 (0,0.04)	194.78
China	508610 (395853,638618)	93.28 (75.14,115.5)	1653117 (1303681,2056459)	89.76 (72.13,109.67)	0.55 (0.51,0.58)	225.03
Colombia	15779 (12835,19518)	107.08 (88.03,131.81)	57513 (46273,72041)	102.82 (82.58,129.17)	0.6 (0.29,0.91)	264.49
Commonwealth of the Bahamas	177 (148,215)	130.83 (110.46,157.54)	469 (380,561)	132.64 (108.37,157.69)	-0.21 (-0.31,-0.11)	164.54
Comoros	118 (79,159)	79.03 (53.09,107.56)	303 (209,425)	76.29 (51.65,110.47)	-0.26 (-0.32,-0.21)	156.84
Congo	920 (695,1253)	120.05 (93.69,164.53)	2231 (1708,2802)	118.63 (92.06,145.96)	-0.23 (-0.32,-0.14)	142.4
Cook Islands	15 (12,18)	143.94 (115.36,176.95)	33 (25,43)	133.97 (101.01,170.52)	-0.14 (-0.22,-0.06)	126.21
Costa Rica	1827 (1467,2302)	112.76 (90.97,140.74)	6111 (4936,7505)	109.7 (88.42,135.24)	-0.19 (-0.24,-0.15)	234.52
Croatia	3763 (3147,4496)	69.49 (58.62,82.02)	7519 (6521,8661)	76.37 (65.94,88.41)	-0.19 (-0.27,-0.11)	99.83
Cuba	11364 (9070,13947)	118.49 (95.6,143.76)	23660 (19350,29217)	113.08 (92.16,140.13)	0.2 (0.14,0.25)	108.21
Cyprus	1241 (932,1550)	217.88 (160.27,274.78)	2333 (1967,2795)	129.79 (108.76,154.1)	0.63 (0.34,0.91)	87.89
Czech Republic	14372 (11698,17635)	105.91 (86.52,128.9)	31633 (25775,37952)	135.11 (109.98,161.89)	-0.13 (-0.19,-0.08)	120.1
Democratic People's Republic of Korea	12101 (9159,15414)	103.92 (79.23,132.66)	29340 (22444,38029)	103.98 (80.31,138.02)	-1.71 (-1.91,-1.5)	142.46
Democratic Republic of the Congo	9495 (6434,13068)	87.89 (60.01,121.48)	24604 (16933,35653)	94.61 (66.05,140.02)	0.99 (0.76,1.22)	159.12
Denmark	10814 (8775,13295)	125.94 (101.96,153.71)	18911 (15746,22897)	145.11 (120.42,176.86)	0.17 (0.08,0.27)	74.87
Djibouti	76 (57,100)	81.99 (62.73,107.18)	368 (267,489)	83.68 (61.71,110.9)	0.22 (0.09,0.36)	387.02
Dominica	84 (68,102)	147.85 (120.39,180)	115 (95,138)	150.75 (124.68,179.75)	0.31 (0,0.61)	38.02
Dominican Republic	3597 (2866,4515)	122.8 (100.09,151.2)	11054 (8859,13676)	114.8 (92.06,141.9)	0 (-0.06,0.05)	207.31
Ecuador	4975 (4021,5988)	109.78 (90.42,130.68)	14843 (11786,18496)	96.93 (77.68,119.73)	0.03 (-0.02,0.08)	198.37
Egypt	12709 (10081,15899)	76.43 (61.03,96.35)	30353 (24425,37293)	75.86 (62.38,91.21)	-0.01 (-0.16,0.14)	138.84
El Salvador	3201 (2604,3900)	113.81 (92.47,138.42)	8071 (6523,9719)	119.8 (96.6,144.65)	-0.38 (-0.44,-0.31)	152.15
Equatorial Guinea	137 (97,196)	95.27 (68.76,137.32)	407 (299,528)	111.1 (83.53,142.52)	0.09 (0.02,0.16)	196.32
Eritrea	599 (414,827)	77.05 (53.62,107.15)	1612 (1063,2379)	84.53 (54.92,128.65)	0.14 (0.08,0.21)	169.1
Estonia	1863 (1545,2308)	94.23 (78.75,115.45)	3559 (3013,4202)	114.15 (94.72,136.36)	0.52 (0.45,0.58)	91.02
Ethiopia	10134 (6772,13928)	69.44 (45.56,97.24)	25179 (17422,35300)	70.26 (48.29,98.85)	0.23 (0.19,0.26)	148.45
Federated States of Micronesia	65 (50,82)	166.28 (124.82,215.25)	95 (74,118)	173.09 (134.52,216.49)	0.55 (0.49,0.62)	46
Fiji	344 (282,419)	124.74 (103.61,151.09)	843 (664,1017)	144.64 (115.55,171.88)	0.47 (0.23,0.71)	145.27
Finland	13810 (11123,16890)	190.5 (153.58,231.88)	18394 (14929,21967)	127.35 (103.37,152.38)	-0.03 (-0.11,0.05)	33.19
France	113184 (92060,139793)	128.27 (104.29,157.92)	182910 (150493,221951)	107.36 (86.51,132.29)	0.4 (0.31,0.5)	61.6
Gabon	575 (454,736)	122.35 (97.53,157.84)	993 (774,1212)	129.32 (101.95,154.99)	-1.47 (-1.6,-1.33)	72.54
Georgia	5209 (3807,6550)	89.4 (64.79,113.19)	7760 (6545,9213)	122.39 (102.9,145.33)	-0.6 (-0.65,-0.55)	48.98
Germany	201327 (163031,246392)	152.56 (123.99,185.96)	397403 (335970,463533)	176.87 (148.23,208.48)	0.07 (-0.02,0.15)	97.39
Ghana	3553 (2795,4415)	84.22 (68.07,101.15)	9818 (7715,12324)	84.84 (67.39,103.92)	0.56 (0.52,0.6)	176.33
Greece	16059 (13186,19814)	109.08 (90.27,133.03)	30788 (25091,37704)	105.1 (84.64,130.31)	1 (0.55,1.45)	91.71
Greenland	56 (46,68)	224.14 (184.04,269.42)	104 (81,130)	181.89 (144.48,226.12)	0.72 (0.56,0.89)	84.28
Grenada	98 (82,119)	121.66 (100.98,147.69)	135 (113,159)	141.52 (120.78,164.76)	-0.22 (-0.32,-0.12)	37
Guam	74 (61,89)	141.86 (120.45,168.14)	195 (152,244)	90.63 (70.16,113.59)	-0.32 (-0.46,-0.19)	163.47
Guatemala	2706 (2179,3315)	111.72 (93.41,136.28)	9969 (8055,12254)	102.34 (83.66,124.24)	-0.47 (-0.56,-0.37)	268.37
Guinea	1908 (1367,2508)	72.06 (51.92,95.94)	3582 (2749,4497)	82.81 (63.8,103.74)	0.4 (0.2,0.61)	87.71
Guinea-Bissau	229 (171,306)	85.55 (65.06,112.72)	417 (314,533)	94.52 (72.48,119.86)	-0.95 (-1.22,-0.68)	81.88
Guyana	371 (302,451)	116.75 (96.07,140.9)	681 (543,834)	127.56 (103.37,152.5)	-0.28 (-0.37,-0.2)	83.46
Haiti	3107 (2285,4348)	130.3 (96.61,182.94)	6840 (4956,9180)	127.46 (93.23,171.69)	0.46 (0.42,0.5)	120.18
Honduras	1806 (1390,2322)	107.39 (82.98,138.54)	7556 (5799,9174)	148.88 (115.58,180.09)	0.33 (0.31,0.36)	318.4
Hungary	15494 (12523,19139)	109.79 (90.18,134.09)	19640 (15966,23931)	92.84 (75.06,114.33)	0.32 (0.17,0.48)	26.75
Iceland	388 (324,467)	128.16 (106.36,154.7)	945 (793,1109)	144.46 (120.93,170.09)	-0.02 (-0.05,0.01)	143.56
India	239570 (175322,323221)	69.36 (51.38,93.59)	855145 (645560,1094554)	86.05 (65.71,108.52)	1.12 (0.96,1.28)	256.95
Indonesia	75340 (58204,96155)	101.59 (77.89,129.42)	223354 (178284,274232)	133.13 (106.77,160.61)	-0.44 (-0.5,-0.37)	196.46
Iraq	5572 (4348,6978)	76.45 (59.52,96.57)	16445 (13020,19938)	93.63 (74.24,114)	0.53 (0.43,0.63)	195.13
Ireland	5569 (4632,6722)	138.95 (116.12,166.07)	9551 (7848,11621)	113.62 (93.02,138.37)	0.82 (0.7,0.94)	71.5
Islamic Republic of Iran	12116 (9430,15214)	70.54 (55.4,88.33)	47525 (37528,58271)	72.39 (57.36,88.32)	0.88 (0.82,0.94)	292.26
Israel	6749 (5501,8272)	145.13 (119.45,175.94)	19691 (15654,24214)	148.81 (117.35,184.36)	0.02 (-0.03,0.07)	191.77
Italy	106933 (81969,136680)	120.11 (93.1,152.35)	206967 (163080,257741)	116.35 (91.14,146.4)	0.36 (0.24,0.47)	93.55
Jamaica	2149 (1777,2606)	116.99 (96.82,142.47)	4111 (3349,4961)	123.13 (99.37,149.66)	-0.75 (-0.89,-0.6)	91.3
Japan	132020 (106096,163379)	81.38 (66.07,100.34)	270641 (220302,330702)	61.78 (50.37,76.42)	0.36 (0.17,0.55)	105
Jordan	658 (526,813)	68.66 (55.41,84.59)	3377 (2602,4223)	63.06 (49.36,78.25)	-0.08 (-0.19,0.03)	413.02
Kazakhstan	8359 (6442,11000)	74.49 (57.9,97.3)	12990 (10082,16723)	85.35 (68.14,108.69)	0.18 (0.07,0.29)	55.4
Kenya	4433 (3231,5797)	67.09 (48.23,86.25)	13715 (9944,18038)	80.37 (57.75,106.07)	-1.25 (-1.53,-0.97)	209.38
Kingdom of Eswatini	180 (139,236)	84.13 (64.91,109.9)	372 (283,474)	88.58 (67.65,110.66)	-0.38 (-0.54,-0.23)	106
Kiribati	27 (22,34)	93.66 (74.45,116.98)	56 (44,70)	102.38 (80.22,126)	0.22 (0.11,0.33)	106.79
Kuwait	272 (217,339)	62.26 (49.55,76.91)	1525 (1212,1889)	66.57 (52.84,82.17)	0.67 (0.61,0.73)	460.44
Kyrgyzstan	1740 (1344,2258)	64.88 (50.53,83.45)	2816 (2187,3622)	69.06 (54.42,88.3)	0.24 (0.19,0.29)	61.9
Lao People's Democratic Republic	1536 (1129,2018)	102.38 (75.79,136.34)	3842 (2968,4839)	111.23 (87.57,138.44)	0.4 (0.08,0.72)	150.12
Latvia	3115 (2573,3792)	88.84 (73.85,107.54)	4759 (4088,5510)	107.11 (90.35,125.03)	0.22 (0.13,0.31)	52.76
Lebanon	1614 (1080,2271)	92.94 (60.68,132.36)	4546 (3720,5509)	68.9 (56.31,84.18)	0.23 (0.21,0.25)	181.63
Lesotho	451 (340,597)	63.7 (47.34,85.86)	699 (534,890)	83.87 (64.5,105.66)	0.84 (0.72,0.96)	54.8
Liberia	690 (498,882)	80.39 (58.15,101.4)	1248 (940,1587)	85.7 (65.43,107.19)	-1.13 (-1.25,-1.02)	80.89
Libya	978 (741,1255)	60.2 (45.09,77.15)	2950 (2127,3911)	70.05 (50.35,92.29)	1.43 (1.19,1.67)	201.68
Lithuania	4073 (3334,5057)	91.65 (75.55,113.69)	6940 (5789,8373)	107.61 (88.1,131.18)	0.22 (0.19,0.26)	70.36
Luxembourg	775 (667,905)	143.61 (124.34,166.52)	1569 (1347,1837)	133.18 (114.42,156.51)	0.8 (0.67,0.92)	102.46
Madagascar	4041 (2847,5160)	101.25 (70.8,129.17)	8193 (5940,10725)	104.41 (74.57,139)	0.55 (0.48,0.62)	102.74
Malawi	1878 (1295,2561)	64.69 (43.61,87.19)	4339 (3177,5754)	75.66 (55.07,100.82)	-0.02 (-0.1,0.07)	131
Malaysia	7513 (5778,9559)	92.23 (71.37,117.01)	26502 (20978,32395)	112.56 (91.2,135.64)	0.1 (0.01,0.18)	252.75
Maldives	58 (42,77)	97.45 (71.84,126.11)	261 (204,337)	93.33 (73.33,118.42)	0.45 (0.41,0.5)	351.77
Mali	1741 (1280,2332)	63.27 (46.3,84.06)	4155 (3145,5466)	66.21 (50.52,84.94)	0.75 (0.58,0.92)	138.68
Malta	487 (399,589)	121.54 (100.54,145.77)	1180 (1005,1388)	107.08 (90.69,126.34)	-0.31 (-0.39,-0.24)	142.14
Marshall Islands	19 (15,23)	145.78 (115.76,183.43)	41 (30,53)	156.76 (122.5,196.88)	0.22 (0.14,0.29)	120.35
Mauritania	682 (546,834)	89.92 (72.58,109.98)	1595 (1232,1996)	95.91 (73.63,118.22)	-0.16 (-0.3,-0.03)	133.88
Mauritius	654 (537,792)	116.21 (97.68,138.52)	1849 (1526,2231)	109.11 (90.73,131.02)	0.18 (0.11,0.24)	182.87
Mexico	42540 (34462,52381)	124.51 (103.13,149.87)	139470 (110869,170421)	119.77 (96.17,145.26)	0.07 (-0.01,0.14)	227.85
Mongolia	639 (483,839)	69.37 (53.04,90.7)	1288 (954,1703)	69.41 (52.42,89.83)	-0.37 (-0.49,-0.24)	101.68
Montenegro	1184 (1023,1423)	204.4 (176.69,246.84)	2331 (1944,2768)	266.09 (221.18,320.05)	-0.08 (-0.11,-0.04)	96.95
Morocco	7964 (5788,10135)	67.34 (48.44,86.56)	23355 (18287,29438)	83.58 (65.59,104.3)	0.11 (0.09,0.13)	193.27
Mozambique	3346 (2241,4552)	75 (50.57,101.97)	7582 (5257,10573)	92.79 (65.44,130.27)	-0.24 (-0.33,-0.15)	126.59
Myanmar	17968 (13420,23816)	103.21 (77.79,135.89)	43946 (34393,56178)	111.54 (88.01,140.63)	-0.18 (-0.24,-0.11)	144.58
Namibia	362 (278,466)	75.68 (58.72,97.54)	897 (677,1147)	84.98 (63.14,107.72)	1.04 (0.81,1.28)	147.8
Nepal	4603 (3202,6368)	66.88 (45.87,93.49)	16079 (11993,21120)	87.28 (65.75,116.28)	0.74 (0.67,0.82)	249.33
Netherlands	30426 (26007,35157)	148.71 (126.96,172.08)	50673 (42989,59870)	130.44 (110.01,154.87)	0.92 (0.84,1)	66.55
New Zealand	6138 (5194,7226)	161.54 (137.35,188.98)	14013 (11814,16401)	154.18 (130.39,181.27)	0.12 (0.06,0.17)	128.28
Nicaragua	1252 (974,1576)	95.1 (74.75,119.04)	4233 (3296,5278)	97.61 (76.83,120.84)	0.33 (0.21,0.44)	238.17
Niger	1154 (795,1596)	62.61 (41.76,88.15)	3721 (2518,5115)	66.3 (43.73,90.92)	0.42 (0.37,0.47)	222.48
Nigeria	29033 (22706,36923)	90.67 (71.86,115.03)	56183 (42281,70658)	87.08 (65.99,108.4)	0.94 (0.82,1.07)	93.51
Northern Mariana Islands	18 (14,22)	144.3 (118.96,173.08)	64 (53,78)	158.63 (132.79,185.55)	-0.69 (-0.81,-0.58)	254.17
Norway	10706 (8932,12818)	143.49 (119.37,171.91)	14671 (12145,17639)	128.56 (105.7,156.78)	0 (-0.12,0.12)	37.03
Oman	413 (310,526)	80 (60.86,102.78)	1237 (991,1518)	90.96 (74.65,109.22)	0.22 (0.11,0.34)	199.54
Pakistan	36868 (26780,49762)	79.54 (57.9,106.28)	90387 (69208,116432)	101.51 (79.65,131.68)	0.19 (0.16,0.23)	145.16
Palestine	583 (451,731)	87.07 (67.42,108.73)	1522 (1249,1838)	89.76 (74.27,107.6)	-0.3 (-0.38,-0.22)	161.17
Panama	1430 (1151,1761)	105.41 (85.8,129.16)	5027 (3957,6123)	110.42 (86.72,134.83)	-0.01 (-0.04,0.03)	251.61
Papua New Guinea	1362 (950,1811)	97.03 (69.37,127.75)	4124 (2976,5545)	102.24 (75.12,137.62)	0.72 (0.41,1.03)	202.73
Paraguay	2431 (1947,3092)	120.41 (97.06,152.77)	7067 (5557,8778)	130.91 (103.06,161.94)	0.29 (0.16,0.41)	190.71
Peru	11138 (8738,13510)	103.1 (81.39,125.11)	32300 (24716,40452)	97.33 (74.34,122.44)	-0.44 (-0.59,-0.3)	190
Philippines	23120 (18497,29118)	111.79 (90.94,136.5)	72144 (56995,88259)	110.96 (89.17,135.18)	0.73 (0.51,0.96)	212.04
Plurinational State of Bolivia	3127 (2335,4175)	121.39 (91.49,162.71)	9440 (7098,11874)	123.22 (93.91,154.08)	0.7 (0.56,0.84)	201.89
Poland	57914 (49713,67500)	141.14 (122.41,163.83)	99702 (80721,122377)	130.17 (104.84,160.59)	0.04 (0,0.08)	72.16
Portugal	15111 (11965,19103)	116.12 (93.14,144.2)	28100 (23004,34125)	96.53 (78.19,118.23)	-0.01 (-0.14,0.11)	85.96
Principality of Monaco	93 (73,117)	117.26 (90.98,147.88)	125 (97,156)	109.17 (84.56,138.67)	0.18 (0.14,0.22)	34.17
Puerto Rico	4226 (3445,5170)	126.54 (104.91,151.88)	8769 (7003,10860)	104.23 (82.57,131.44)	0.16 (0.13,0.18)	107.49
Qatar	62 (41,78)	116.22 (65.7,150.08)	408 (298,555)	78.49 (45.53,103.69)	0.4 (0.32,0.48)	556.7
Republic of Cabo Verde	175 (134,220)	73.39 (56.36,91.97)	387 (300,476)	93.89 (72.94,115.1)	-0.29 (-0.44,-0.13)	121.56
Republic of C么te d'Ivoire	1990 (1499,2529)	82.32 (63.19,102.24)	6579 (5111,8188)	89.33 (71.39,107.83)	0.12 (0.06,0.18)	230.57
Republic of Korea	22988 (17736,30412)	93.85 (73.56,124.39)	89265 (71029,110072)	96.31 (76.81,117.99)	-0.34 (-0.7,0.02)	288.31
Republic of Moldova	3481 (2822,4378)	94.5 (78.13,116.9)	6007 (4883,7306)	99.18 (80.48,120.79)	-0.67 (-0.75,-0.59)	72.56
Republic of Nauru	6 (5,8)	179.67 (145.62,221.17)	9 (7,11)	204.45 (146.73,299.14)	-0.73 (-0.79,-0.66)	40.48
Republic of Niue	4 (3,4)	151.06 (125.32,182.25)	3 (3,4)	155.44 (124.6,184.55)	-1.66 (-2.1,-1.22)	-12.37
Republic of Palau	9 (7,11)	114.57 (91.97,138.85)	19 (15,25)	113.24 (92.02,140.01)	0.39 (0.24,0.53)	114.42
Republic of San Marino	50 (40,62)	133.98 (106.29,165.98)	84 (64,111)	92.22 (69.55,122.85)	0.08 (-0.01,0.16)	68.04
Republic of the Gambia	189 (142,244)	77.86 (58.66,99.21)	680 (527,843)	93.4 (73.11,114.03)	-0.79 (-0.95,-0.62)	259.07
Romania	22242 (17716,28195)	90.76 (73.88,112.51)	31380 (26640,36872)	77.45 (65.23,91.39)	0.43 (0.33,0.54)	41.08
Russian Federation	156916 (126821,199504)	97.18 (79.68,121.88)	271806 (222263,328016)	111.42 (91.12,134.81)	-0.98 (-1.19,-0.77)	73.22
Rwanda	1848 (1199,2515)	86.99 (54.74,118.73)	3524 (2244,5177)	73.71 (45.42,110.15)	-0.12 (-0.24,0)	90.65
Saint Kitts and Nevis	55 (46,65)	158.08 (133.38,183.44)	77 (63,92)	145.54 (123.59,168.74)	-1.24 (-1.43,-1.04)	39.13
Saint Lucia	125 (106,146)	175.93 (153.53,200.83)	316 (255,375)	137.1 (111.28,162.68)	-0.17 (-0.31,-0.03)	152.22
Saint Vincent and the Grenadines	97 (84,115)	150.93 (131.3,175.74)	182 (152,215)	141.74 (120.9,165.99)	0.03 (-0.02,0.08)	86.67
Samoa	99 (76,125)	143.82 (110.5,180.37)	180 (143,224)	146.13 (115.9,180.16)	-0.86 (-1.03,-0.69)	81.72
Sao Tome and Principe	38 (30,52)	71.04 (54.61,98.35)	74 (59,90)	91.18 (73.63,109.63)	0.94 (0.9,0.99)	91.86
Saudi Arabia	2831 (2245,3620)	64.02 (50.22,81.43)	9049 (7157,11409)	72.24 (58.16,88.58)	0.35 (0.29,0.42)	219.61
Senegal	1915 (1430,2460)	78.78 (58.9,101.14)	5350 (4182,6681)	92.09 (72.76,112.97)	0.41 (0.37,0.45)	179.41
Serbia	10432 (8568,12759)	120.07 (99.86,144.1)	16205 (13504,19228)	92.99 (77.52,110.36)	-1.12 (-1.35,-0.89)	55.34
Seychelles	62 (51,76)	112.57 (91.59,137.49)	113 (90,136)	114.22 (91.68,137.86)	0.16 (0.05,0.26)	81.45
Sierra Leone	1267 (923,1667)	76.13 (54.99,99.73)	2275 (1713,2918)	80.38 (61.47,101.1)	0.18 (0.16,0.2)	79.58
Singapore	1383 (1082,1754)	69.05 (54.34,86.24)	4278 (3235,5584)	50.52 (38.39,65.59)	-1.26 (-1.4,-1.12)	209.43
Slovakia	8402 (6989,10006)	144.92 (121.43,171.5)	14612 (11797,17705)	150.56 (121.36,182.31)	0.18 (0.08,0.28)	73.91
Slovenia	2338 (1905,2882)	95.87 (78.17,117.88)	4654 (3899,5468)	92.57 (76.97,109.58)	0.02 (-0.2,0.25)	99.08
Socialist Republic of Viet Nam	33051 (25239,41932)	95.92 (73.96,120.29)	97149 (74777,122074)	118.87 (91.48,147.64)	0.34 (0.31,0.36)	193.94
Solomon Islands	102 (69,139)	103.32 (67.79,140.33)	306 (217,408)	115.15 (78.89,160.17)	-0.27 (-0.32,-0.22)	198.96
Somalia	1182 (742,1682)	70.06 (43.56,99.59)	2767 (1735,4169)	63.59 (39.51,97.45)	0.58 (0.39,0.77)	134.12
South Africa	13583 (10577,17397)	76.09 (59.69,97.65)	34786 (28411,42506)	91.41 (75.11,110.29)	-0.21 (-0.31,-0.12)	156.1
South Sudan	1617 (1007,2226)	77.27 (48.54,105.52)	2148 (1433,2959)	73.44 (48.25,101.88)	-0.26 (-0.35,-0.18)	32.82
Spain	71587 (57640,88764)	132 (107.21,161.79)	140604 (117419,165622)	119.53 (98.17,143.01)	0.48 (0.35,0.61)	96.41
Sri Lanka	7446 (5696,9311)	90.36 (70.8,111.36)	22556 (16762,28901)	95.58 (71.97,120.57)	0.34 (0.28,0.4)	202.94
Sudan	4646 (3340,6250)	64.76 (46.08,88.58)	10967 (8324,13689)	72.54 (56.08,90.42)	-0.06 (-0.15,0.03)	136.07
Suriname	291 (241,350)	127.17 (105.45,152.1)	706 (544,876)	119.94 (93.43,148.75)	1.61 (1.46,1.77)	142.43
Sweden	22758 (17956,28457)	137.78 (108.56,173.28)	57180 (45730,70747)	222 (175.69,277.17)	0.37 (0.17,0.57)	151.26
Switzerland	7852 (6377,9611)	70.15 (56.77,85.88)	14918 (12437,17545)	69.34 (57.59,82.94)	-0.02 (-0.14,0.09)	89.99
Syrian Arab Republic	3247 (2558,4087)	79.86 (62.62,101.42)	8108 (6087,10069)	85.65 (63.76,105.23)	-0.83 (-1.02,-0.63)	149.75
Taiwan (Province of China)	13126 (10402,16164)	112.17 (92.95,134.45)	41012 (33444,50586)	92.14 (74.48,113.99)	-0.11 (-0.22,0)	212.45
Tajikistan	1358 (1009,1881)	55.03 (41.21,75.82)	2547 (1826,3444)	54.26 (39.71,72.32)	-0.68 (-0.8,-0.56)	87.59
Thailand	30152 (23731,38013)	112.77 (89.31,141.37)	110567 (87502,136071)	101.05 (80.12,124.39)	0.46 (0.39,0.53)	266.7
The former Yugoslav Republic of Macedonia	1732 (1418,2143)	106.33 (88.49,129.52)	3664 (2801,4933)	136.26 (107.56,174.16)	0.38 (0.35,0.4)	111.54
Timor-Leste	179 (131,233)	90.69 (66.63,119.68)	692 (531,906)	102.36 (80.67,131.25)	-0.06 (-0.09,-0.03)	287.4
Togo	674 (522,859)	78.55 (61.25,99.57)	2198 (1650,2761)	89.23 (69.02,110.26)	0.3 (0.23,0.37)	226.04
Tokelau	2 (1,2)	152.92 (124.85,190.22)	2 (2,3)	149.97 (112.24,200.51)	-0.43 (-0.49,-0.37)	19.73
Tonga	51 (39,67)	109.91 (83.21,144.28)	91 (71,117)	119.97 (93.23,153.34)	0.36 (0.32,0.41)	78.83
Trinidad and Tobago	1001 (827,1210)	147.3 (125.02,173.65)	2386 (1898,2915)	128.6 (102.59,156.53)	-0.11 (-0.46,0.25)	138.28
Tunisia	2561 (1967,3177)	70.85 (55.59,87.76)	9283 (6895,12247)	81.82 (60.46,107.55)	0.53 (0.44,0.61)	262.49
Turkey	19964 (15940,24779)	72.06 (57.9,89.75)	55942 (46418,65880)	67.92 (56.42,80.43)	0.01 (-0.02,0.03)	180.22
Turkmenistan	1138 (887,1460)	70.46 (55.65,90.88)	2975 (2299,3738)	86.5 (67.67,106.69)	-0.01 (-0.07,0.04)	161.51
Tuvalu	8 (6,10)	149.09 (117.45,187.98)	13 (10,16)	150.94 (121.58,183.48)	0.04 (-0.07,0.14)	71.35
Uganda	3639 (2371,5067)	70.74 (45.45,99.84)	8476 (5794,12027)	73.52 (49.36,105.55)	1.96 (1.34,2.58)	132.91
Ukraine	61515 (49362,75818)	92.65 (75.62,113.39)	78770 (61400,97874)	98.56 (76.69,121.96)	0.08 (-0.03,0.19)	28.05
United Arab Emirates	232 (171,301)	79.54 (60.3,104.87)	1763 (1273,2342)	85.82 (66.1,105.16)	-0.06 (-0.23,0.12)	660.31
United Kingdom of Great Britain and Northern Ireland	110739 (93505,131324)	117 (99.11,138.75)	176779 (150586,207501)	119.73 (101.41,141.22)	0.68 (0.64,0.72)	59.64
United Republic of Tanzania	6566 (4530,8842)	79.46 (53.67,107.3)	16779 (11752,23254)	82.33 (57.78,113.53)	-0.79 (-0.92,-0.67)	155.54
United States of America	393871 (306983,495874)	118.44 (92.41,149.14)	916645 (768611,1080294)	146.72 (122.77,172.78)	0.24 (0.18,0.3)	132.73
United States Virgin Islands	96 (77,118)	149.87 (122.66,179.17)	201 (151,252)	113.8 (87.47,142)	0.59 (0.52,0.65)	109.06
Uruguay	2984 (2412,3683)	77.36 (62.87,95.1)	5256 (4397,6336)	82.04 (68.63,99.71)	0.14 (0.11,0.18)	76.16
Uzbekistan	5343 (3749,7549)	50.19 (35.2,71.03)	12966 (9657,17427)	58.96 (44.73,77.9)	-0.16 (-0.23,-0.08)	142.7
Vanuatu	58 (41,76)	120.37 (87.79,158.55)	175 (135,222)	127.94 (98.97,160.53)	0.74 (0.69,0.78)	204.34
Yemen	2246 (1544,3172)	65.51 (44.69,94.69)	7685 (5625,9928)	75.17 (55.62,97.35)	0.41 (0.38,0.44)	242.14
Zambia	1828 (1391,2272)	86.65 (65.76,107.38)	5743 (3778,9002)	112.52 (76.94,168.22)	0.93 (0.72,1.14)	214.11
Zimbabwe	2159 (1653,2691)	72.21 (55.8,88.6)	4171 (3086,5215)	82.48 (61.95,102)	0.67 (0.46,0.87)	93.21
