# Supplementary material for: Global Epidemiological Transition of Atrial Fibrillation/Flutter (1990–2021): Multidimensional Burden Dynamics and Socioeconomic Health Gradients Across 204 Countries and Territories
Source: Rev Cardiovasc Med. 2025 Dec 18;26(12):45091. doi: 10.31083/RCM45091 (PMC12781011; doi:10.31083/RCM45091)
Supplement: Supplementary file 1 [file 2153-8174-26-12-45091-s1.zip › Supplementary Table 8.xlsx]

## Sheet: Sheet1
Number
incidence			prevalence			death			DALYs
year	APC	P	year	APC	P	year	APC	P	year	APC	P
1990-1996	2.049(2.013,2.086)	< 0.001	1990-1996	2.253(2.222,2.283)	< 0.001	1990-1995	3.941(3.746,4.136)	< 0.001	1990-1994	2.866(2.738,2.9994)	< 0.001
1996-2021	2.305(2.24,2.371)	< 0.001	1996-2021	2.649(2.596,2.703)	< 0.001	1995-2007	3.279(3.227,3.332)	< 0.001	1994-2000	2.689(2.602,2.775)	< 0.001
2001-2004	2.958(2.766,3.15)	< 0.001	2001-2004	3.319(3.164,3.474)	< 0.001	2007-2018	4.070(4.006,4.133)	< 0.001	2000-2004	3.161(2.973,3.349)	< 0.001
2004-2010	2.452(2.412,2.493)	< 0.001	2004-2010	2.667(2.634,2.7)	< 0.001	2018-2021	2.384(1.925,2.846)	< 0.001	2004-2007	2.774(2.409,3.141)	< 0.001
2010-2015	2.802(2.744,2.86)	< 0.001	2010-2015	2.892(2.845,2.94)	< 0.001				2007-2013	3.131(3.05,3.213)	< 0.001
2015-2021	3.324(3.292,3.356)	< 0.001	2015-2021	3.363(3.337,3.89)	< 0.001				2013-2019	3.381(3.3,3.462)	< 0.001
									2019-2021	2.485(2.121,2.85)	< 0.001
1990-2021	2.624(2.599,2.648)	< 0.001	1990-2021	2.817(2.798,2.837)	< 0.001	1990-2021	3.578(3.519,3.638)	< 0.001	1990-2021	2.987(2.934,3.04)	< 0.001
2010-2021	3.086(3.057,3.116)	< 0.001	2010-2021	3.149(3.125,3.173)	< 0.001	2010-2021	3.607(3.48,3.735)	< 0.001	2010-2021	3.150(3.075,3.224)	< 0.001
1990-1999	2.135(2.104,2.165)	< 0.001	1990-1999	2.385(2.36,2.409)	< 0.001	1990-1999	3.646(3.542,3.75)	< 0.001	1990-1999	2.767(2.7,2.834)	< 0.001
2000-2009	2.604(2.542,2.667)	< 0.001	2000-2009	2.882(2.831,2.932)	< 0.001	2000-2009	3.454(3.414,3.495)	< 0.001	2000-2009	3.025(2.891,3.16)	< 0.001
