# Supplementary material for: Global Epidemiological Transition of Atrial Fibrillation/Flutter (1990–2021): Multidimensional Burden Dynamics and Socioeconomic Health Gradients Across 204 Countries and Territories
Source: Rev Cardiovasc Med. 2025 Dec 18;26(12):45091. doi: 10.31083/RCM45091 (PMC12781011; doi:10.31083/RCM45091)
Supplement: Supplementary file 1 [file 2153-8174-26-12-45091-s1.zip › Supplementary Table 9.xlsx]

## Sheet: Sheet1
ASR
incidence			prevalence			death			DALYs
year	APC	P	year	APC	P	year	APC	P	year	APC	P
1990-1995	-0.331(-0.344,-0.318)	< 0.001	1990-1995	-0.229(-0.256,-0.201)	< 0.001	1990-1995	0.665(0.517,0.813)	< 0.001	1990-1995	0.219(0.13,0.307)	< 0.001
1995-2001	-0.192(-0.205,-0.18)	< 0.001	1995-2001	-0.005(-0.03,0.021)	0.699	1995-2003	0.162(0.083,0.242)	0.001	1995-2001	0.02(-0.065,0.104)	0.62
2001-2004	0.348(0.297,0.4)	< 0.001	2001-2004	0.564(0.46,0.668)	< 0.001	2003-2006	-0.404(-0.983,0.177)	0.159	2001-2004	0.292(-0.069,0.655)	0.103
2004-2010	-0.307(-0.318,-0.296)	< 0.001	2004-2011	-0.285(-0.301,-0.268)	< 0.001	2006-2012	0.059(-0.075,0.192)	0.362	2004-2007	-0.333(-0.694,0.029)	0.068
2010-2015	-0.065(-0.081,0.05)	< 0.001	2011-2015	-0.113(-0.163,-0.064)	< 0.001	2012-2018	0.365(0.224,0.506)	< 0.001	2007-2013	-0.135(-0.216,-0.054)	0.003
2015-2019	0.384(0.359-0.409)	< 0.001	2015-2019	0.291(0.241,0.342)	< 0.001	2018-2018	-0.878(-1.218,-0.536)	< 0.001	2013-2018	0.189(0.074,0.304)	0.004
2019-2021	0.787(0.735,0.838)	< 0.001	2019-2021	0.682(0.578,0.787)	< 0.001				2018-2021	-0.179(-0.362,0.005)	0.056
1990-2021	-0.027(-0.034,-0.02)	< 0.001	1990-2021	0.019(0.004,0.034)	0.014	1990-2021	0.106(0.031,0.181)	0.006	1990-2021	0.022(-0.034,0.078)	0.438
2010-2021	0.253(0.239,0.266)	< 0.001	2010-2021	0.162(0.134,0.191)	< 0.001	2010-2021	-0.031(-0.145,0.082)	0.591	2010-2021	0(-0.068,0.068)	0.995
1990-1999	-0.269(-0.278,-0.261)	< 0.001	1990-1999	-0.129(-0.146,-0.112)	< 0.001	1990-1999	0.441(0.359,0.523)	< 0.001	1990-1999	0.130(0.075,0.186)	< 0.001
2000-2009	-0.076(-0.093,-0.06)	< 0.001	2000-2009	0.029(-0.004,0.061)	0.081	2000-2009	-0.061(-0.246,0.123)	0.515	2000-2009	-0.042(-0.196,0.113)	0.596
